# Supplementary material for: T cell deficiency in spinal cord injury: altered locomotor recovery and whole-genome transcriptional analysis
Source: BMC Neurosci. 2015 Nov 6;16:74. doi: 10.1186/s12868-015-0212-0 (PMC4635574; doi:10.1186/s12868-015-0212-0)
Supplement: Supplementary file 1 — 10.1186/s12868-015-0212-0 Complete list of identified genes, expression values, and significance testing. [file 12868_2015_212_MOESM1_ESM.xls]

## Sheet: Comprehensive expression data
RGD gene ID	official gene symbol	full gene name	acute SD FPKM	acute AN FKPM	acute log2(fold change)	acute Q value	acute significant	chronic SD FPKM	chronic AN FKPM	chronic log2(fold_change)	chronic Q value	chronic significant
RGD:1302959	CRIP2	similar to cysteine-rich protein 2; cysteine-rich protein 2	151.788	78.3732	-0.95363	0.000679243	yes	248.438	165.487	-0.586164	0.00164464	yes
RGD:1302983	OSMR	oncostatin M receptor	10.3625	18.4296	0.830648	0.0150521	yes	6.08072	9.94886	0.71029	0.00381868	yes
RGD:1303000	Cdh15	cadherin 15	0.56683	0.179822	-1.65635	0.0392926	yes	0.857682	0.295364	-1.53795	0.00381868	yes
RGD:1303035	Kif5a	kinesin family member 5A	32.2364	9.34678	-1.78615	0.000679243	yes	42.4798	15.5721	-1.44781	0.000602923	yes
RGD:1303079	AMIGO1	adhesion molecule with Ig like domain 1	3.86085	1.72052	-1.16608	0.0390976	yes	6.2993	3.69272	-0.770508	0.0210846	yes
RGD:1303116	Lppr1	plasticity-related gene 3	2.43117	0.660225	-1.88062	0.0187863	yes	3.0603	1.45912	-1.06858	0.0382759	yes
RGD:1303138	Spint1	serine peptidase inhibitor, Kunitz type 1	6.13079	1.96895	-1.63864	0.000679243	yes	10.2359	7.03938	-0.540125	0.0321386	yes
RGD:1303170	Jph4	junctophilin 4	16.3317	2.65346	-2.62173	0.000679243	yes	20.3391	10.0636	-1.0151	0.000602923	yes
RGD:1303236	esrrg	estrogen-related receptor gamma	1.18497	0.224137	-2.4024	0.000679243	yes	1.59234	0.72707	-1.13098	0.00585049	yes
RGD:1303243	Sptb	spectrin, beta, erythrocytic	6.10518	1.38146	-2.14383	0.000679243	yes	13.077	8.06682	-0.696965	0.000602923	yes
RGD:1303245	rtn2	reticulon 2	10.6205	2.8843	-1.88057	0.000679243	yes	11.063	3.29993	-1.74523	0.000602923	yes
RGD:1303275	EML5	echinoderm microtubule associated protein like 5	1.50908	0.563149	-1.42208	0.00316174	yes	2.33037	1.02208	-1.18905	0.000602923	yes
RGD:1303320	NQO2	NAD(P)H dehydrogenase, quinone 2	13.1411	7.21779	-0.864461	0.0456917	yes	21.7455	11.6729	-0.897551	0.000602923	yes
RGD:1304622	RGD1304622	similar to 6820428L09 protein	6.8693	11.7109	0.769622	0.0235857	yes	5.10533	9.60715	0.912105	0.000602923	yes
RGD:1304655	TMPRSS7	transmembrane serine protease 7	1.97354	0.43275	-2.18918	0.000679243	yes	6.14163	3.42632	-0.841962	0.0011425	yes
RGD:1304682	SPTBN4	spectrin, beta, non-erythrocytic 4	5.51242	1.33309	-2.04791	0.000679243	yes	5.57313	1.76679	-1.65736	0.000602923	yes
RGD:1304709	Car8	carbonic anhydrase 8	8.32811	3.11877	-1.41701	0.00402241	yes	9.90687	5.02967	-0.977967	0.000602923	yes
RGD:1304718	Ifitm6	interferon induced transmembrane protein 6	2.13172	0.353173	-2.59357	0.0141845	yes	5.18545	2.32036	-1.16012	0.0108599	yes
RGD:1304737	RGD1304737	similar to KIAA1086 protein	5.0419	1.96666	-1.35822	0.00359905	yes	8.17589	5.23347	-0.643607	0.00841802	yes
RGD:1304756	FANK1	fibronectin type 3 and ankyrin repeat domains 1	1.50907	0.428406	-1.81661	0.0141845	yes	3.22284	1.67449	-0.944606	0.0279424	yes
RGD:1304777	Nrip3	nuclear receptor interacting protein 3	8.30468	4.23363	-0.972029	0.00402241	yes	10.1204	6.11851	-0.726015	0.0011425	yes
RGD:1304779	lrrc23	leucine rich repeat containing 23	8.00281	4.04588	-0.984053	0.0351621	yes	21.3426	10.2465	-1.0586	0.000602923	yes
RGD:1304896	Glt1d1	glycosyltransferase 1 domain containing 1	1.44364	0.197079	-2.87287	0.00816669	yes	1.62748	0.389058	-2.06459	0.00507255	yes
RGD:1304952	RGD1304952	similar to RIKEN cDNA C530028O21 gene	10.0221	3.3122	-1.59732	0.000679243	yes	13.5696	4.63727	-1.54903	0.000602923	yes
RGD:1304956	EBF3	early B-cell factor 3	4.37717	0.821252	-2.4141	0.000679243	yes	8.75979	1.66728	-2.3934	0.000602923	yes
RGD:1304960	GDAP1L1	ganglioside-induced differentiation-associated protein 1-like 1	8.14051	2.40501	-1.75908	0.00176105	yes	8.60628	3.01007	-1.51559	0.000602923	yes
RGD:1304963	RGD1304963	similar to hypothetical protein MGC38716	2.68207	0.992167	-1.43469	0.00224569	yes	5.85792	2.46239	-1.25033	0.000602923	yes
RGD:1304982	RGD1304982	similar to RIKEN cDNA 2810025M15	16.5758	26.4352	0.673383	0.0470925	yes	14.9062	28.8543	0.95287	0.000602923	yes
RGD:1305021	PPFIA2	protein tyrosine phosphatase, receptor type, f polypeptide (PTPRF), interacting protein (liprin), alpha 2	1.84264	0.554921	-1.73142	0.000679243	yes	2.63359	0.969455	-1.44179	0.000602923	yes
RGD:1305048	CYFIP2	cytoplasmic FMR1 interacting protein 2	47.567	29.1207	-0.707917	0.00667506	yes	41.9835	30.5433	-0.458965	0.0375377	yes
RGD:1305061	Tppp3	tubulin polymerization-promoting protein family member 3	228.586	104.758	-1.12568	0.000679243	yes	309.61	206.084	-0.587219	0.00164464	yes
RGD:1305071	Dleu7	deleted in lymphocytic leukemia, 7	1.18941	0.0803219	-3.8883	0.0122409	yes	1.87775	0.157533	-3.57528	0.0011425	yes
RGD:1305103	CSMD1	CUB and Sushi multiple domains 1	1.15175	0.386203	-1.5764	0.000679243	yes	1.18938	0.523343	-1.18438	0.0011425	yes
RGD:1305119	DAAM1	dishevelled associated activator of morphogenesis 1	16.0988	10.6673	-0.593766	0.0337056	yes	20.8594	14.6286	-0.511906	0.007336	yes
RGD:1305129	MAMDC2	MAM domain containing 2	5.23747	2.73959	-0.93491	0.0417315	yes	5.4477	11.7419	1.10794	0.000602923	yes
RGD:1305132	Klhdc8a	kelch domain containing 8A	1.10653	0.420602	-1.39552	0.0353206	yes	1.35422	0.202329	-2.74269	0.000602923	yes
RGD:1305191	KIFAP3	kinesin-associated protein 3	34.4003	21.9234	-0.64995	0.0212024	yes	40.6312	29.5248	-0.46066	0.0311713	yes
RGD:1305194	SPTA1	spectrin, alpha, erythrocytic 1 (elliptocytosis 2)	1.32676	0.411646	-1.68843	0.00124042	yes	3.73912	1.62854	-1.19912	0.000602923	yes
RGD:1305229	FRMPD1	FERM and PDZ domain containing 1	5.88352	3.39004	-0.795378	0.0233715	yes	6.79912	4.55647	-0.577432	0.0118358	yes
RGD:1305230	REEP1	receptor accessory protein 1	12.2652	4.13888	-1.56726	0.000679243	yes	11.1426	5.30277	-1.07127	0.000602923	yes
RGD:1305285	postn	periostin, osteoblast specific factor	112.646	392.204	1.79981	0.000679243	yes	7.53141	17.1954	1.19103	0.000602923	yes
RGD:1305351	CCDC153	coiled-coil domain containing 153	1.42425	0.386435	-1.8819	0.019534	yes	5.14333	1.32942	-1.95191	0.000602923	yes
RGD:1305353	Matn2	matrilin 2	121.108	71.9019	-0.752189	0.010283	yes	85.3178	117.95	0.467261	0.0351824	yes
RGD:1305515	RGS17	regulator of G-protein signaling 17	2.92747	0.906865	-1.6907	0.00124042	yes	4.77658	1.25907	-1.92362	0.000602923	yes
RGD:1305525	MLLT11	myeloid/lymphoid or mixed-lineage leukemia (trithorax homolog, Drosophila); translocated to, 11	32.809	10.4421	-1.65167	0.000679243	yes	31.6886	12.5159	-1.34021	0.000602923	yes
RGD:1305539	RGD1305539	similar to hypothetical protein	0.846398	0.206012	-2.0386	0.00439827	yes	1.78076	0.810726	-1.13521	0.000602923	yes
RGD:1305557	TMEM59L	transmembrane protein 59-like	40.6066	4.78908	-3.08389	0.000679243	yes	41.0133	5.85404	-2.80859	0.000602923	yes
RGD:1305560	RGD1305560	similar to RIKEN cDNA 9430031J16	0.898397	0.130167	-2.78699	0.00439827	yes	1.52339	0.23149	-2.71826	0.000602923	yes
RGD:1305561	Satb1	SATB homeobox 1	8.81047	3.9499	-1.1574	0.000679243	yes	9.19005	5.87379	-0.645781	0.00340106	yes
RGD:1305581	ITGB2	integrin beta 2	119.8	200.132	0.740326	0.00741465	yes	68.5038	104.175	0.604751	0.00381868	yes
RGD:1305608	BAI1	brain-specific angiogenesis inhibitor 1	15.8353	8.21493	-0.946828	0.000679243	yes	24.4012	17.1757	-0.506582	0.0111794	yes
RGD:1305625	TMEM123	transmembrane protein 123	43.3415	76.9059	0.827344	0.00124042	yes	32.5124	100.511	1.62829	0.000602923	yes
RGD:1305630	ELOVL4	elongation of very long chain fatty acids (FEN1/Elo2, SUR4/Elo3, yeast)-like 4	7.15109	2.30209	-1.63522	0.00176105	yes	8.13619	3.69959	-1.13699	0.000602923	yes
RGD:1305645	RGD1305645	similar to RIKEN cDNA 1500015O10	23.764	7.2629	-1.71016	0.000679243	yes	100.478	62.8918	-0.675942	0.000602923	yes
RGD:1305664	RGD1305664	similar to KIAA0672 gene product	9.28456	2.47977	-1.90463	0.0257948	yes	12.8193	4.34445	-1.56107	0.000602923	yes
RGD:1305672	SPOCK3	sparc/osteonectin, cwcv and kazal-like domains proteoglycan (testican) 3	16.3633	3.28791	-2.31523	0.000679243	yes	25.6142	7.56599	-1.75935	0.000602923	yes
RGD:1305693	ABHD8	abhydrolase domain containing 8	35.5023	17.4915	-1.02126	0.000679243	yes	48.1704	35.5452	-0.438492	0.0403248	yes
RGD:1305725	RGD1305725	similar to chromosome 20 open reading frame 102	11.9828	2.26923	-2.40068	0.00124042	yes	23.8457	6.33723	-1.91181	0.000602923	yes
RGD:1305733	RGD1305733	similar to RIKEN cDNA 2900011O08	20.289	3.99389	-2.34483	0.000679243	yes	26.9302	5.10434	-2.39943	0.000602923	yes
RGD:1305744	TCTE1	t-complex-associated testis expressed 1	1.98106	0.55796	-1.82804	0.00124042	yes	3.20594	0.904123	-1.82615	0.000602923	yes
RGD:1305746	DPEP2	dipeptidase 2	8.36086	18.7673	1.1665	0.00316174	yes	2.78671	4.75378	0.770513	0.0249208	yes
RGD:1305790	PHYHIP	phytanoyl-CoA 2-hydroxylase interacting protein	7.41897	0.332767	-4.47863	0.000679243	yes	10.7776	2.06047	-2.38699	0.000602923	yes
RGD:1305820	Ptchd2	patched domain containing 2	1.71035	0.27827	-2.61973	0.000679243	yes	4.54062	1.5094	-1.58891	0.000602923	yes
RGD:1305836	RASGEF1A	RasGEF domain family, member 1A	2.89454	0.599035	-2.27262	0.000679243	yes	4.53242	2.10387	-1.10723	0.000602923	yes
RGD:1305837	SPIRE2	spire homolog 2 (Drosophila)	5.02777	1.1906	-2.07823	0.000679243	yes	6.68432	2.85082	-1.2294	0.000602923	yes
RGD:1305840	ABCG4	ATP-binding cassette, sub-family G (WHITE), member 4	4.75886	1.71301	-1.47408	0.000679243	yes	5.8945	2.93953	-1.00378	0.000602923	yes
RGD:1305841	LOC678897	similar to G protein-coupled receptor 158 isoform a; G protein-coupled receptor 158	4.20864	0.584607	-2.84782	0.000679243	yes	5.33419	1.31612	-2.01898	0.000602923	yes
RGD:1305844	RGD1305844	hypothetical LOC294883	3.41265	0.638532	-2.41806	0.000679243	yes	5.07285	1.01066	-2.3275	0.000602923	yes
RGD:1305864	Stk32c	serine/threonine kinase 32C	6.02359	1.23867	-2.28183	0.000679243	yes	12.7328	5.7451	-1.14815	0.000602923	yes
RGD:1305867	SNPH	syntaphilin	14.9195	3.47695	-2.1013	0.000679243	yes	18.8928	8.11159	-1.21978	0.000602923	yes
RGD:1305871	Tnfsf13	tumor necrosis factor (ligand) superfamily, member 13	46.8672	91.7673	0.969402	0.000679243	yes	42.5289	59.9878	0.496226	0.0130943	yes
RGD:1305883	PCNXL2	pecanex-like 2 (Drosophila)	2.69063	0.375223	-2.84212	0.000679243	yes	2.76836	0.680254	-2.02488	0.000602923	yes
RGD:1305886	Sh3glb2	SH3-domain GRB2-like endophilin B2	78.1782	44.2862	-0.819909	0.00124042	yes	116.084	77.3329	-0.586011	0.0021153	yes
RGD:1305887	TUBB6	tubulin, beta 6	141.103	225.044	0.673461	0.0162883	yes	76.2659	104.034	0.447951	0.031666	yes
RGD:1305939	RGD1305939	hypothetical protein LOC685444; hypothetical LOC300074	4.70183	1.83445	-1.35787	0.00359905	yes	6.43695	2.70556	-1.25045	0.000602923	yes
RGD:1305951	Iqgap3	IQ motif containing GTPase activating protein 3	11.4204	23.7777	1.058	0.000679243	yes	2.9114	4.67056	0.681884	0.00256695	yes
RGD:1305985	CASC4	cancer susceptibility candidate 4	43.6663	28.9417	-0.593372	0.0276235	yes	67.4021	46.9872	-0.520525	0.00873442	yes
RGD:1306034	Epb4.1l4a	erythrocyte protein band 4.1-like 4a	6.61922	3.30789	-1.00075	0.0233715	yes	9.11613	5.272	-0.790072	0.00340106	yes
RGD:1306089	Ifi204	interferon activated gene 204	7.85788	19.7802	1.33184	0.000679243	yes	4.84374	10.103	1.06059	0.000602923	yes
RGD:1306109	TMEM22	transmembrane protein 22	3.95301	0.865592	-2.19119	0.00124042	yes	9.45899	2.95396	-1.67903	0.000602923	yes
RGD:1306113	Fjx1	four jointed box 1 (Drosophila)	29.7846	16.1604	-0.882106	0.00481154	yes	47.3954	31.4349	-0.592378	0.00381868	yes
RGD:1306133	Lsp1	lymphocyte-specific protein 1	36.6728	106.002	1.53131	0.000679243	yes	34.3694	51.4493	0.582028	0.00424184	yes
RGD:1306138	Samd14	sterile alpha motif domain containing 14	8.00918	3.74306	-1.09744	0.0198012	yes	9.56524	3.55587	-1.4276	0.000602923	yes
RGD:1306151	RGD1306151	similar to hypothetical protein DKFZp761D0211	15.0138	9.89649	-0.601299	0.0434637	yes	16.3204	10.755	-0.601668	0.0054538	yes
RGD:1306158	HOXB9	homeo box B9	5.86856	2.25106	-1.3824	0.0187863	yes	8.27356	1.81684	-2.18707	0.000602923	yes
RGD:1306163	EPHB6	Eph receptor B6	9.13513	3.67695	-1.31291	0.000679243	yes	12.8073	8.6307	-0.569421	0.0046581	yes
RGD:1306172	RND2	Rho family GTPase 2	179.202	103.374	-0.793717	0.00124042	yes	157.641	110.113	-0.517652	0.00944801	yes
RGD:1306203	Serpinb1a	serine (or cysteine) proteinase inhibitor, clade B, member 1a	61.2092	91.07	0.573228	0.0378315	yes	45.9061	79.388	0.790236	0.000602923	yes
RGD:1306212	TMEM163	transmembrane protein 163	26.8871	15.3775	-0.80609	0.00853458	yes	13.2182	8.42949	-0.649009	0.00801403	yes
RGD:1306236	SCRT1	scratch homolog 1, zinc finger protein (Drosophila)	4.33095	0.273911	-3.98291	0.000679243	yes	6.30219	0.849742	-2.89076	0.000602923	yes
RGD:1306252	Aloxe3	arachidonate lipoxygenase 3	1.25216	0.305334	-2.03596	0.00224569	yes	1.1412	0.320956	-1.8301	0.000602923	yes
RGD:1306256	TTC9B	tetratricopeptide repeat domain 9B	7.59803	1.58451	-2.26159	0.000679243	yes	9.56617	1.97675	-2.27481	0.000602923	yes
RGD:1306263	SLAMF8	SLAM family member 8	9.80844	17.8015	0.859904	0.0153795	yes	7.86722	15.6135	0.988871	0.000602923	yes
RGD:1306373	Mgst3	microsomal glutathione S-transferase 3	48.6999	26.0393	-0.903229	0.0192305	yes	54.1526	36.1308	-0.583801	0.019259	yes
RGD:1306379	HS3ST5	heparan sulfate (glucosamine) 3-O-sulfotransferase 5	2.09811	0.265789	-2.98074	0.000679243	yes	2.1236	0.528962	-2.00528	0.000602923	yes
RGD:1306398	TRAM1L1	translocation associated membrane protein 1-like 1	11.061	4.6824	-1.24016	0.00124042	yes	11.1364	7.16561	-0.636122	0.0121821	yes
RGD:1306427	DPP10	dipeptidylpeptidase 10	3.04417	0.615198	-2.30693	0.000679243	yes	4.66647	1.45158	-1.68471	0.000602923	yes
RGD:1306430	Kctd14	potassium channel tetramerisation domain containing 14	14.9845	8.55595	-0.80847	0.0459082	yes	19.961	13.9087	-0.521203	0.0390065	yes
RGD:1306459	CNTNAP4	contactin associated protein-like 4	1.2298	0.0653916	-4.23318	0.000679243	yes	1.78965	0.187726	-3.25298	0.000602923	yes
RGD:1306468	PIK3CG	phosphoinositide-3-kinase, catalytic, gamma polypeptide	16.2673	28.1321	0.790241	0.00124042	yes	9.87176	13.4022	0.441095	0.0400582	yes
RGD:1306528	Hspa4l	heat shock protein 4 like	13.1444	4.64956	-1.49928	0.000679243	yes	21.8661	11.6456	-0.908913	0.000602923	yes
RGD:1306548	stard10	StAR-related lipid transfer (START) domain containing 10	13.625	5.18904	-1.39272	0.00124042	yes	24.4289	15.447	-0.661263	0.00381868	yes
RGD:1306605	cyp46a1	cytochrome P450, family 46, subfamily a, polypeptide 1	12.6681	2.6791	-2.24139	0.000679243	yes	21.5323	12.0124	-0.841975	0.000602923	yes
RGD:1306612	CAR12	carbonic anyhydrase 12	1.31396	0.41465	-1.66396	0.0478881	yes	3.42541	1.74721	-0.971229	0.0296415	yes
RGD:1306636	RGD1306636	hypothetical LOC293498	6.93952	0.515831	-3.74986	0.000679243	yes	5.75044	1.14424	-2.32928	0.000602923	yes
RGD:1306648	usp29	ubiquitin specific peptidase 29	3.41665	1.29095	-1.40415	0.000679243	yes	5.33135	1.65801	-1.68505	0.000602923	yes
RGD:1306653	TSPYL4	TSPY-like 4	21.6905	6.71388	-1.69185	0.000679243	yes	33.7377	16.8653	-1.00031	0.000602923	yes
RGD:1306658	OBFC2A	oligonucleotide/oligosaccharide-binding fold containing 2A	16.0084	48.9086	1.61126	0.000679243	yes	10.8378	16.1217	0.572929	0.0134189	yes
RGD:1306677	dock3	dedicator of cyto-kinesis 3	4.46285	1.36255	-1.71165	0.000679243	yes	6.78694	3.02339	-1.1666	0.000602923	yes
RGD:1306712	ATP8B4	ATPase, class I, type 8B, member 4	4.2617	8.3797	0.975468	0.00633476	yes	1.8998	4.5739	1.26758	0.000602923	yes
RGD:1306721	RTEL1	regulator of telomere elongation helicase 1	18.0011	8.46447	-1.08859	0.000679243	yes	15.6414	5.54573	-1.49592	0.000602923	yes
RGD:1306737	ALDH1B1	aldehyde dehydrogenase 1 family, member B1	2.50852	0.972763	-1.36668	0.0147508	yes	1.45626	0.621387	-1.2287	0.00767341	yes
RGD:1306739	RGD1306739	similar to RIKEN cDNA 1700040L02	11.6703	3.07516	-1.92411	0.000679243	yes	23.9056	14.931	-0.679037	0.00424184	yes
RGD:1306804	CREG1	cellular repressor of E1A-stimulated genes 1	82.7807	189.862	1.19758	0.000679243	yes	64.427	87.9569	0.449133	0.0311713	yes
RGD:1306811	RGD1306811	similar to hypothetical protein FLJ25530	82.6895	30.1493	-1.45558	0.000679243	yes	114.235	76.9352	-0.570294	0.00340106	yes
RGD:1306842	Car7	carbonic anhydrase 7	0.575687	0.0765076	-2.91161	0.042348	yes	0.65252	0.127532	-2.35516	0.0180695	yes
RGD:1306856	CDH7	cadherin 7, type 2	0.50371	0.108604	-2.21352	0.0317804	yes	0.616857	0.0505949	-3.60787	0.0111794	yes
RGD:1306858	Fstl5	follistatin-like 5	2.21155	0.298014	-2.8916	0.000679243	yes	3.65381	0.690408	-2.40388	0.000602923	yes
RGD:1306866	LOC682889	similar to CG8486-PA, isoform A; similar to Hypothetical protein KIAA0233	6.44754	11.6494	0.853431	0.00633476	yes	2.08674	3.51349	0.751655	0.0011425	yes
RGD:1306883	Frrs1	ferric-chelate reductase 1	15.9902	27.3468	0.774186	0.00741465	yes	10.1956	19.5746	0.941031	0.000602923	yes
RGD:1306885	Fcrls	Fc receptor-like S, scavenger receptor	339.5	894.995	1.39847	0.000679243	yes	175.902	468.493	1.41325	0.000602923	yes
RGD:1306900	Atp6v0d2	ATPase, H+ transporting, lysosomal 38kDa, V0 subunit d2	6.19302	22.74	1.87652	0.000679243	yes	3.6881	38.8939	3.39859	0.000602923	yes
RGD:1306927	ATP13A4	ATPase type 13A4	0.679777	0.135859	-2.32295	0.00224569	yes	1.08998	0.391623	-1.47676	0.000602923	yes
RGD:1306930	Dynlrb2	dynein light chain roadblock-type 2	6.54588	1.54499	-2.08299	0.00271697	yes	20.191	6.76698	-1.57713	0.000602923	yes
RGD:1306974	rtp4	receptor (chemosensory) transporter protein 4	20.0935	9.55476	-1.07244	0.00316174	yes	23.8314	12.6665	-0.911846	0.000602923	yes
RGD:1306991	RGD1306991	similar to Protein C20orf103 precursor	15.507	0.904881	-4.09905	0.000679243	yes	21.4795	2.12482	-3.33755	0.000602923	yes
RGD:1307029	COL9A2	collagen, type IX, alpha 2	5.83612	2.61583	-1.15774	0.00481154	yes	4.90701	2.4163	-1.02204	0.000602923	yes
RGD:1307098	Olig2	oligodendrocyte lineage transcription factor 2	43.6956	27.1843	-0.684715	0.00853458	yes	37.0286	25.4775	-0.539416	0.00841802	yes
RGD:1307121	LRRC4B	leucine rich repeat containing 4B	69.6916	36.6991	-0.925238	0.000679243	yes	73.7155	54.383	-0.438812	0.0390065	yes
RGD:1307165	HIST2H2AA3	similar to H2A histone family, member O; histone cluster 2, H2aa3	6.73866	2.04833	-1.71801	0.00956664	yes	11.6811	5.61329	-1.05725	0.00698511	yes
RGD:1307169	Cdh19	cadherin 19, type 2	7.18014	3.64385	-0.978549	0.0150521	yes	8.77824	14.2836	0.702359	0.000602923	yes
RGD:1307177	RGD1307177	similar to Hypothetical protein KIAA0555	7.44239	2.91778	-1.3509	0.000679243	yes	13.0353	9.60796	-0.440127	0.0423946	yes
RGD:1307197	ZNF23	zinc finger protein 23 (KOX 16)	13.2221	4.99933	-1.40315	0.000679243	yes	16.2752	10.6492	-0.611934	0.00164464	yes
RGD:1307227	FSTL4	follistatin-like 4	0.736219	0.24149	-1.60817	0.0339243	yes	0.88437	0.422576	-1.06544	0.0254294	yes
RGD:1307229	Rshl3	radial spokehead-like 3	0.999817	0.0993365	-3.33127	0.0409477	yes	2.17689	0.754815	-1.52808	0.00624881	yes
RGD:1307266	PNMA2	paraneoplastic antigen MA2	3.95284	1.64726	-1.26282	0.00402241	yes	5.29876	2.26603	-1.22549	0.000602923	yes
RGD:1307267	NAAA	N-acylethanolamine acid amidase	69.6719	117.535	0.754443	0.00176105	yes	49.8082	73.5229	0.561811	0.00381868	yes
RGD:1307281	SACS	spastic ataxia of Charlevoix-Saguenay (sacsin)	6.67023	4.11661	-0.696278	0.0116137	yes	5.85546	2.88611	-1.02065	0.000602923	yes
RGD:1307316	L3MBTL	l(3)mbt-like (Drosophila)	0.712149	0.154206	-2.20732	0.00741465	yes	0.822159	0.252179	-1.70497	0.00256695	yes
RGD:1307331	Nmnat2	nicotinamide nucleotide adenylyltransferase 2	12.5966	4.24103	-1.57055	0.000679243	yes	24.0712	14.2109	-0.760306	0.000602923	yes
RGD:1307377	KLC2	kinesin light chain 2	26.2087	14.0798	-0.896419	0.015988	yes	26.9437	15.3647	-0.810325	0.000602923	yes
RGD:1307406	Cxcl14	chemokine (C-X-C motif) ligand 14	296.451	103.821	-1.5137	0.000679243	yes	793.554	537.093	-0.563158	0.0364964	yes
RGD:1307414	hspc159	galectin-related protein	13.7909	7.37571	-0.902859	0.00359905	yes	19.5618	12.3796	-0.660071	0.0011425	yes
RGD:1307419	NEK3	NIMA (never in mitosis gene a)-related kinase 3	10.7919	5.3084	-1.0236	0.0144556	yes	10.2279	6.85662	-0.576937	0.032373	yes
RGD:1307437	GPR162	G protein-coupled receptor 162	10.3368	3.63833	-1.50644	0.000679243	yes	13.5622	6.78776	-0.998585	0.000602923	yes
RGD:1307443	RGD1307443	similar to mKIAA0319 protein	1.48691	0.141726	-3.39114	0.000679243	yes	2.34256	0.404993	-2.53212	0.000602923	yes
RGD:1307452	Klhl1	kelch-like 1 (Drosophila)	0.65067	0.0684749	-3.24828	0.0273766	yes	1.38693	0.187715	-2.88528	0.000602923	yes
RGD:1307524	fam189a2	similar to Friedreich ataxia region gene X123	8.80905	2.5461	-1.7907	0.000679243	yes	26.3488	17.5127	-0.589334	0.00256695	yes
RGD:1307611	dmc1	DMC1 dosage suppressor of mck1 homolog, meiosis-specific homologous recombination (yeast)	0.564418	0.171809	-1.71596	0.0341594	yes	1.07624	0.316043	-1.76781	0.000602923	yes
RGD:1307630	Brunol4	bruno-like 4, RNA binding protein (Drosophila)	14.9357	4.62371	-1.69164	0.000679243	yes	18.759	2.61896	-2.84052	0.000602923	yes
RGD:1307654	RIT2	Ras-like without CAAX 2	18.5834	3.86786	-2.2644	0.000679243	yes	43.1481	20.7136	-1.05872	0.000602923	yes
RGD:1307670	ccbe1	collagen and calcium binding EGF domains 1	6.48714	13.3666	1.04297	0.0263317	yes	1.57698	4.00466	1.34451	0.00164464	yes
RGD:1307683	FCHO1	FCH domain only 1	6.99756	2.66174	-1.39449	0.000679243	yes	11.6196	6.9784	-0.735591	0.000602923	yes
RGD:1307687	LBXCOR1	LBXCOR1 homolog (mouse)	0.587514	0.0630274	-3.22057	0.00271697	yes	1.12068	0.109246	-3.35873	0.000602923	yes
RGD:1307701	DZIP1	DAZ interacting protein 1	28.3826	14.4227	-0.976665	0.000679243	yes	28.2952	15.3891	-0.87865	0.000602923	yes
RGD:1307712	Rsph1	radial spoke head 1 homolog (Chlamydomonas)	4.24363	1.59492	-1.41182	0.018993	yes	11.1243	4.3919	-1.34079	0.000602923	yes
RGD:1307749	RGD1307749	similar to RIKEN cDNA 1600013K19	2.05974	0.572145	-1.84801	0.00224569	yes	5.05941	1.65857	-1.60903	0.000602923	yes
RGD:1307763	ACTL6B	actin-like 6B	4.70338	0.404847	-3.53825	0.000679243	yes	6.82013	1.29899	-2.39241	0.000602923	yes
RGD:1307777	RBMS1	RNA binding motif, single stranded interacting protein 1	34.4625	54.1084	0.650825	0.0147508	yes	26.5994	36.3184	0.449306	0.0357216	yes
RGD:1307822	Pdilt	protein disulfide isomerase-like protein of the testis	0.701037	2.359	1.75061	0.00316174	yes	3.10315	19.5976	2.65887	0.000602923	yes
RGD:1307828	IRF7	interferon regulatory factor 7	57.487	19.0691	-1.592	0.000679243	yes	62.1913	18.2514	-1.7687	0.000602923	yes
RGD:1307833	NRSN1	neurensin 1	9.36553	0.915347	-3.35497	0.000679243	yes	15.223	2.26414	-2.74922	0.000602923	yes
RGD:1307851	RGD1307851	similar to RIKEN cDNA 4933439F11	14.062	2.72189	-2.36912	0.000679243	yes	19.7114	13.482	-0.547998	0.0246357	yes
RGD:1307871	MGAT4C	mannosyl (alpha-1,3-)-glycoprotein beta-1,4-N-acetylglucosaminyltransferase, isozyme C (putative)	0.767772	0.217718	-1.81821	0.0223127	yes	1.33974	0.512167	-1.38726	0.00164464	yes
RGD:1307993	bcr	breakpoint cluster region	11.8524	7.39048	-0.68144	0.0289315	yes	16.195	10.4474	-0.632402	0.00256695	yes
RGD:1308000	LRRK1	leucine-rich repeat kinase 1	12.3058	18.5438	0.591602	0.0307444	yes	10.5119	14.0592	0.419493	0.0460998	yes
RGD:1308021	CPNE5	copine V	4.41401	0.670351	-2.7191	0.000679243	yes	8.50134	1.27766	-2.73419	0.000602923	yes
RGD:1308075	TEKT4	tektin 4	1.61472	0.503387	-1.68155	0.0162883	yes	2.93038	1.49484	-0.971096	0.0146519	yes
RGD:1308104	slc25a29	solute carrier family 25, member 29	10.9488	5.30432	-1.04553	0.00956664	yes	30.9345	18.7498	-0.722341	0.000602923	yes
RGD:1308133	RGD1308133	similar to RIKEN cDNA 1700010C24	0.803831	0.164637	-2.28761	0.000679243	yes	1.16129	0.381856	-1.60462	0.000602923	yes
RGD:1308141	Ccdc114	coiled-coil domain containing 114	2.89129	1.25035	-1.20937	0.0233715	yes	4.7456	2.81178	-0.755107	0.0108599	yes
RGD:1308151	Usp43	ubiquitin specific peptidase 43	3.73058	1.72227	-1.11509	0.0305115	yes	4.45079	2.5285	-0.815776	0.007336	yes
RGD:1308155	mfi2	antigen p97 (melanoma associated) identified by monoclonal antibodies 133.2 and 96.5	2.14439	0.825423	-1.37736	0.00633476	yes	4.31006	2.33397	-0.884919	0.0011425	yes
RGD:1308178	SGSM1	small G protein signaling modulator 1	4.32028	0.535865	-3.01118	0.000679243	yes	6.47192	1.10787	-2.5464	0.000602923	yes
RGD:1308215	RGD1308215	similar to hypothetical protein DKFZp434I2117	8.42102	0.72057	-3.54678	0.000679243	yes	8.59914	2.08209	-2.04616	0.000602923	yes
RGD:1308226	RGD1308226	similar to hypothetical protein FLJ32786	0.478956	0.124368	-1.94528	0.0166169	yes	0.837154	0.243297	-1.78278	0.0011425	yes
RGD:1308238	LOC688112	leukocyte immunoglobulin-like receptor, subfamily B (with TM and ITIM domains), member 3; similar to paired-Ig-like receptor A11; leukocyte immunoglobulin-like receptor, subfamily B (with TM and ITIM domains), member 3-like; paired-Ig-like receptor A2	4.67073	0.624658	-2.90251	0.000679243	yes	3.15968	0.586422	-2.42977	0.000602923	yes
RGD:1308241	GPR123	G protein-coupled receptor 123	6.56521	3.52198	-0.898457	0.0088655	yes	5.46835	2.5757	-1.08614	0.000602923	yes
RGD:1308244	MPPED1	metallophosphoesterase domain containing 1	3.17035	0.308869	-3.35957	0.000679243	yes	5.78512	0.769327	-2.91068	0.000602923	yes
RGD:1308270	acpT	acid phosphatase, testicular	5.87983	0.742294	-2.98571	0.000679243	yes	3.90614	0.221158	-4.14259	0.000602923	yes
RGD:1308329	WWC1	WW and C2 domain containing 1	8.67663	2.58191	-1.7487	0.000679243	yes	12.8672	6.93654	-0.89141	0.000602923	yes
RGD:1308352	IKBKE	inhibitor of kappa light polypeptide gene enhancer in B-cells, kinase epsilon	18.0968	31.2635	0.788745	0.00176105	yes	13.6888	18.8699	0.463091	0.0318686	yes
RGD:1308381	Map3k10	mitogen activated protein kinase kinase kinase 10	11.6215	6.19978	-0.906508	0.00359905	yes	13.6865	9.70965	-0.495267	0.020478	yes
RGD:1308408	Hapln4	hyaluronan and proteoglycan link protein 4	9.99351	0.415606	-4.5877	0.000679243	yes	11.3222	1.64959	-2.77897	0.000602923	yes
RGD:1308416	JPH3	junctophilin 3	16.6033	2.91635	-2.50923	0.000679243	yes	17.9583	5.46571	-1.71617	0.000602923	yes
RGD:1308446	Zdhhc22	zinc finger, DHHC-type containing 22	1.37858	0.143264	-3.26644	0.01774	yes	2.09459	0.305944	-2.77533	0.000602923	yes
RGD:1308496	MOCOS	molybdenum cofactor sulfurase	4.08871	8.29021	1.01976	0.00633476	yes	4.26972	7.0936	0.732377	0.0011425	yes
RGD:1308526	Cd5l	Cd5 molecule-like	1.17129	6.37737	2.44487	0.000679243	yes	3.24096	17.1618	2.40471	0.000602923	yes
RGD:1308539	KIF5C	kinesin family member 5C	22.7902	14.2436	-0.6781	0.0252252	yes	27.1951	18.6945	-0.540732	0.010493	yes
RGD:1308553	Kcng4	potassium voltage-gated channel, subfamily G, member 4	6.72735	0.540033	-3.63892	0.000679243	yes	11.9809	6.07934	-0.978746	0.000602923	yes
RGD:1308559	Vwa5b1	von Willebrand factor A domain containing 5B1	0.732012	0.214943	-1.76791	0.0147508	yes	1.52462	0.53396	-1.51365	0.000602923	yes
RGD:1308560	NKIRAS1	NFKB inhibitor interacting Ras-like 1	8.27052	4.19529	-0.979207	0.0116137	yes	10.42	6.3571	-0.712915	0.0021153	yes
RGD:1308568	SPOCK2	sparc/osteonectin, cwcv and kazal-like domains proteoglycan 2	53.7281	13.0762	-2.03873	0.000679243	yes	78.5183	42.2741	-0.893255	0.000602923	yes
RGD:1308574	FLRT2	fibronectin leucine rich transmembrane protein 2	15.4801	28.4654	0.878791	0.000679243	yes	8.8844	16.6657	0.907534	0.000602923	yes
RGD:1308586	OASL	2'-5'-oligoadenylate synthetase-like	9.59169	5.15365	-0.896192	0.0289315	yes	9.38781	3.28878	-1.51324	0.000602923	yes
RGD:1308600	Fam69b	family with sequence similarity 69, member B	20.6975	11.0715	-0.902601	0.00667506	yes	25.4265	18.2028	-0.48217	0.0377715	yes
RGD:1308605	Elovl2	elongation of very long chain fatty acids (FEN1/Elo2, SUR4/Elo3, yeast)-like 2; similar to Elongation of very long chain fatty acids protein 2	15.2864	4.60388	-1.73132	0.000679243	yes	25.6327	11.7557	-1.12463	0.000602923	yes
RGD:1308626	RGD1308626	similar to 9630044O09Rik protein	54.3478	24.2583	-1.16375	0.000679243	yes	89.0742	62.8938	-0.50209	0.012493	yes
RGD:1308647	BTBD11	BTB (POZ) domain containing 11	6.97374	3.667	-0.927333	0.00853458	yes	9.65509	6.04219	-0.676219	0.00164464	yes
RGD:1308668	LINGO1	leucine rich repeat and Ig domain containing 1	11.8594	1.71028	-2.79373	0.000679243	yes	18.6929	3.65011	-2.35648	0.000602923	yes
RGD:1308718	cib2	calcium and integrin binding family member 2	8.99678	2.29538	-1.97067	0.000679243	yes	12.5752	5.30775	-1.24441	0.000602923	yes
RGD:1308722	RGD1308722	similar to RIKEN cDNA A130042E20; open reading frame 57	1.51595	3.44273	1.18333	0.00316174	yes	1.48281	2.57481	0.796137	0.00698511	yes
RGD:1308727	APOBEC2	apolipoprotein B mRNA editing enzyme, catalytic polypeptide-like 2	3.05318	0.667809	-2.1928	0.000679243	yes	5.76252	3.11705	-0.886517	0.0130943	yes
RGD:1308734	Plbd1	phospholipase B domain containing 1	107.02	170.199	0.669347	0.0187863	yes	57.3979	101.001	0.815303	0.000602923	yes
RGD:1308762	GPRIN1	G protein-regulated inducer of neurite outgrowth 1	4.15468	1.8884	-1.13757	0.010961	yes	4.43884	1.96971	-1.1722	0.000602923	yes
RGD:1308787	ELFN1	extracellular leucine-rich repeat and fibronectin type III domain containing 1	1.84024	0.602429	-1.61103	0.00439827	yes	2.91766	0.688684	-2.0829	0.000602923	yes
RGD:1308835	Gpc5	glypican 5	5.14146	0.937973	-2.45456	0.000679243	yes	6.80807	1.6337	-2.0591	0.000602923	yes
RGD:1308844	CPNE4	copine IV	1.47594	0.222104	-2.73232	0.000679243	yes	2.4841	0.517537	-2.26299	0.000602923	yes
RGD:1308858	SLITRK1	SLIT and NTRK-like family, member 1	3.17106	0.907217	-1.80544	0.000679243	yes	4.776	2.21438	-1.1089	0.000602923	yes
RGD:1308863	adhfe1	alcohol dehydrogenase, iron containing, 1	17.8732	3.77835	-2.24197	0.000679243	yes	35.8159	20.9253	-0.775351	0.000602923	yes
RGD:1308873	Ano3	transmembrane protein 16C	0.874773	0.233006	-1.90854	0.0307444	yes	1.50959	0.285743	-2.40137	0.000602923	yes
RGD:1308887	Osbpl6	oxysterol binding protein-like 6	5.29424	2.60473	-1.02329	0.00633476	yes	7.54985	4.80564	-0.651718	0.0054538	yes
RGD:1308950	AP3B2	adaptor-related protein complex 3, beta 2 subunit	26.4321	5.62875	-2.23141	0.000679243	yes	36.8535	13.7518	-1.42218	0.000602923	yes
RGD:1308979	CHST8	carbohydrate (N-acetylgalactosamine 4-0) sulfotransferase 8	4.63657	1.04871	-2.14445	0.000679243	yes	5.79396	2.49022	-1.21827	0.000602923	yes
RGD:1308999	CLDN9	claudin 9	2.02005	0.441853	-2.19275	0.00316174	yes	7.91959	1.8319	-2.11208	0.000602923	yes
RGD:1309005	Gdap1	ganglioside-induced differentiation-associated-protein 1	6.53717	2.05177	-1.6718	0.000679243	yes	8.68015	4.47942	-0.954409	0.000602923	yes
RGD:1309051	RGD1309051	similar to chromosome 14 open reading frame 50	44.4182	22.7895	-0.962784	0.000679243	yes	58.12	41.9264	-0.471177	0.0262531	yes
RGD:1309055	Ngef	neuronal guanine nucleotide exchange factor	8.98603	2.85737	-1.653	0.000679243	yes	15.6615	7.18982	-1.1232	0.000602923	yes
RGD:1309058	RGD1309058	similar to RIKEN cDNA 9830169C18	3.60595	1.367	-1.39937	0.0119255	yes	6.47896	3.4767	-0.898046	0.00300301	yes
RGD:1309108	RGD1309108	similar to hypothetical protein FLJ23554	1.6319	0.545017	-1.58218	0.0125437	yes	5.68021	1.81436	-1.64648	0.000602923	yes
RGD:1309127	FBXL16	F-box and leucine-rich repeat protein 16	9.20908	1.87234	-2.29822	0.000679243	yes	14.1369	3.81664	-1.88909	0.000602923	yes
RGD:1309155	FKBP5	FK506 binding protein 5	27.0395	41.1466	0.605706	0.0384306	yes	28.4914	54.9509	0.947619	0.000602923	yes
RGD:1309168	TRIM45	tripartite motif-containing 45	5.97282	1.6167	-1.88536	0.000679243	yes	7.28762	2.91346	-1.32272	0.000602923	yes
RGD:1309212	CPNE9	copine family member IX	3.84177	0.365776	-3.39274	0.000679243	yes	5.32389	0.912595	-2.54443	0.000602923	yes
RGD:1309232	DCLK3	doublecortin-like kinase 3	2.23943	0.390985	-2.51795	0.000679243	yes	4.00987	1.27366	-1.65458	0.000602923	yes
RGD:1309305	SLC39A12	solute carrier family 39 (zinc transporter), member 12	5.39523	2.19745	-1.29585	0.00560095	yes	22.293	3.26671	-2.77068	0.000602923	yes
RGD:1309312	ATCAY	ataxia, cerebellar, Cayman type	12.0398	3.16444	-1.92779	0.000679243	yes	12.6992	3.06154	-2.0524	0.000602923	yes
RGD:1309353	MRC1	mannose receptor, C type 1	42.5134	82.3153	0.953242	0.000679243	yes	17.5046	41.4765	1.24456	0.000602923	yes
RGD:1309360	RGD1309360	hypothetical LOC294715	2.67461	0.433348	-2.62573	0.00124042	yes	3.08519	0.839673	-1.87746	0.000602923	yes
RGD:1309362	RGD1309362	similar to interferon-inducible GTPase	68.442	16.6728	-2.03739	0.000679243	yes	57.3682	31.989	-0.842677	0.000602923	yes
RGD:1309385	FLYWCH1	FLYWCH-type zinc finger 1	38.3228	20.5422	-0.899612	0.000679243	yes	47.8262	33.1143	-0.530346	0.00801403	yes
RGD:1309399	LAMC3	laminin gamma 3	23.7339	10.2629	-1.20951	0.000679243	yes	13.9674	30.6428	1.13348	0.000602923	yes
RGD:1309401	CEND1	cell cycle exit and neuronal differentiation 1	41.7297	8.02947	-2.3777	0.000679243	yes	45.4702	15.9513	-1.51125	0.000602923	yes
RGD:1309431	BAI2	brain-specific angiogenesis inhibitor 2	17.5988	8.27885	-1.08797	0.000679243	yes	20.8583	13.8099	-0.594924	0.0021153	yes
RGD:1309454	LOC500376	similar to limb expression 1; Lix1 homolog (chicken)	2.28901	0.110258	-4.37576	0.00402241	yes	4.0109	1.05808	-1.92247	0.000602923	yes
RGD:1309467	Trem1	triggering receptor expressed on myeloid cells 1	16.2194	32.9095	1.02079	0.00667506	yes	2.30045	0.832116	-1.46706	0.0128164	yes
RGD:1309489	RGD1309489	similar to Est1p-like protein B	0.838622	0.0688982	-3.60548	0.00439827	yes	1.02629	0.290116	-1.82273	0.000602923	yes
RGD:1309536	SLC10A4	solute carrier family 10 (sodium/bile acid cotransporter family), member 4	5.9447	0.679595	-3.12886	0.000679243	yes	4.89522	1.26933	-1.94731	0.000602923	yes
RGD:1309569	DISP2	dispatched homolog 2 (Drosophila)	11.3621	1.25958	-3.17321	0.000679243	yes	14.5896	3.27379	-2.1559	0.000602923	yes
RGD:1309600	ak7	adenylate kinase 7	1.36379	0.3746	-1.8642	0.00176105	yes	3.42765	1.56031	-1.13538	0.00164464	yes
RGD:1309620	ank1	ankyrin 1, erythrocytic	5.18472	1.93291	-1.42349	0.000679243	yes	8.83771	5.69808	-0.633197	0.00256695	yes
RGD:1309625	CDKL2	cyclin-dependent kinase-like 2 (CDC2-related kinase)	6.55088	2.90815	-1.17159	0.0088655	yes	9.2878	6.07374	-0.612753	0.0216728	yes
RGD:1309633	WDR27	WD repeat domain 27	1.59169	0.280087	-2.50661	0.000679243	yes	2.72186	0.721008	-1.91651	0.000602923	yes
RGD:1309649	Rlbp1	retinaldehyde binding protein 1	17.4418	8.37988	-1.05755	0.000679243	yes	24.3238	11.7176	-1.05369	0.000602923	yes
RGD:1309653	PTPRT	protein tyrosine phosphatase, receptor type, T	4.89362	1.87301	-1.38555	0.000679243	yes	4.40532	1.70404	-1.37028	0.000602923	yes
RGD:1309708	RGD1309708	similar to RIKEN cDNA 4930455F23	21.3877	11.03	-0.955346	0.00271697	yes	37.7695	25.1493	-0.586704	0.0046581	yes
RGD:1309719	coro2a	coronin, actin binding protein 2A	0.61003	0.0690346	-3.14349	0.0228843	yes	0.577815	0.154277	-1.90508	0.0130943	yes
RGD:1309741	olfm2	olfactomedin 2	11.7983	4.22951	-1.48002	0.000679243	yes	14.7988	5.52605	-1.42116	0.000602923	yes
RGD:1309770	Adamts15	ADAM metallopeptidase with thrombospondin type 1 motif, 15	11.7945	22.5118	0.932561	0.000679243	yes	6.86159	11.7729	0.778854	0.000602923	yes
RGD:1309824	TECTA	tectorin alpha	1.05126	0.086006	-3.61153	0.000679243	yes	2.11245	0.622642	-1.76245	0.000602923	yes
RGD:1309839	ENKUR	enkurin, TRPC channel interacting protein	5.57738	2.05528	-1.44025	0.010283	yes	12.764	7.3279	-0.80061	0.00300301	yes
RGD:1309873	RGD1309873	similar to hypothetical protein BC010003	9.07601	1.01252	-3.16411	0.000679243	yes	9.91684	3.1552	-1.65215	0.000602923	yes
RGD:1309885	CHODL	chondrolectin	8.80793	0.783564	-3.49068	0.000679243	yes	7.5381	3.65958	-1.04252	0.000602923	yes
RGD:1309903	RGD1309903	similar to mKIAA1244 protein	2.27215	0.741672	-1.61521	0.000679243	yes	2.78757	1.6837	-0.727368	0.0054538	yes
RGD:1309923	BCL11A	B-cell CLL/lymphoma 11A (zinc finger protein)	1.0039	0.159166	-2.65702	0.00402241	yes	1.45602	0.176135	-3.04728	0.000602923	yes
RGD:1309958	rab6b	RAB6B, member RAS oncogene family	29.714	5.60608	-2.40608	0.000679243	yes	34.5063	11.8839	-1.53785	0.000602923	yes
RGD:1309962	SCHIP1	schwannomin interacting protein 1	48.7507	28.1399	-0.792807	0.00176105	yes	57.0808	41.504	-0.459756	0.02653	yes
RGD:1309987	HOOK1	hook homolog 1 (Drosophila)	4.35974	1.87789	-1.21513	0.000679243	yes	4.87735	1.85045	-1.39822	0.000602923	yes
RGD:1310008	Dbndd1	dysbindin (dystrobrevin binding protein 1) domain containing 1	4.0488	1.06807	-1.92249	0.000679243	yes	4.21762	1.48138	-1.50949	0.000602923	yes
RGD:1310040	NPAS1	neuronal PAS domain protein 1	1.2554	0.350016	-1.84266	0.0088655	yes	1.22002	0.534128	-1.19165	0.0165832	yes
RGD:1310052	b4galnt4	beta-1,4-N-acetyl-galactosaminyl transferase 4	3.37104	1.31995	-1.35271	0.00439827	yes	3.44938	1.00387	-1.78076	0.000602923	yes
RGD:1310068	Galnt14	UDP-N-acetyl-alpha-D-galactosamine:polypeptide N-acetylgalactosaminyltransferase 14 (GalNAc-T14)	1.03989	0.182771	-2.50832	0.00176105	yes	2.00872	0.475457	-2.07889	0.000602923	yes
RGD:1310077	B3GNT2	UDP-GlcNAc:betaGal beta-1,3-N-acetylglucosaminyltransferase 2	16.4229	24.9461	0.603103	0.0346268	yes	13.3964	18.2811	0.448512	0.0444943	yes
RGD:1310090	DUSP26	dual specificity phosphatase 26 (putative)	16.6471	2.22187	-2.90542	0.000679243	yes	12.5803	4.31235	-1.54462	0.000602923	yes
RGD:1310110	RGD1310110	similar to 3632451O06Rik protein	13.2756	6.15764	-1.10832	0.000679243	yes	9.60593	5.75409	-0.739337	0.0021153	yes
RGD:1310121	TPPP	tubulin polymerization promoting protein	53.765	22.9558	-1.22781	0.000679243	yes	48.3084	31.4494	-0.619245	0.00381868	yes
RGD:1310124	NECAB3	N-terminal EF-hand calcium binding protein 3	5.4794	0.684831	-3.0002	0.000679243	yes	5.96615	1.69046	-1.81938	0.000602923	yes
RGD:1310143	PREPL	prolyl endopeptidase-like	37.4869	17.2404	-1.12059	0.000679243	yes	53.3363	31.0191	-0.781962	0.000602923	yes
RGD:1310202	GALNTL1	UDP-N-acetyl-alpha-D-galactosamine:polypeptide N-acetylgalactosaminyltransferase-like 1	13.7141	8.0327	-0.771707	0.0116137	yes	14.3349	8.69748	-0.720864	0.0011425	yes
RGD:1310207	TMEM63C	transmembrane protein 63c	5.05833	2.76118	-0.87338	0.0297416	yes	3.6216	2.29244	-0.659743	0.0285125	yes
RGD:1310252	ANO4	anoctamin 4	17.8287	9.17509	-0.958406	0.000679243	yes	15.4501	10.3029	-0.584559	0.00424184	yes
RGD:1310253	Cdc42ep2	CDC42 effector protein (Rho GTPase binding) 2	32.9161	12.0551	-1.44915	0.000679243	yes	44.6008	30.5546	-0.545677	0.00767341	yes
RGD:1310269	RGD1310269	hypothetical LOC314472	8.73469	1.00617	-3.11788	0.000679243	yes	11.5834	2.9163	-1.98984	0.000602923	yes
RGD:1310292	CCDC64	coiled-coil domain containing 64	2.69622	0.442525	-2.60711	0.000679243	yes	3.16656	0.987007	-1.68178	0.000602923	yes
RGD:1310371	RGD1310371	similar to RIKEN cDNA 1700026D08	1.11636	0.345763	-1.69095	0.0348947	yes	4.16673	2.21932	-0.9088	0.0134189	yes
RGD:1310373	Tuft1	tuftelin 1	2.82833	7.54075	1.41476	0.000679243	yes	4.74321	8.53915	0.848228	0.0011425	yes
RGD:1310382	CD163	CD163 molecule	5.19451	20.094	1.9517	0.000679243	yes	4.51908	16.166	1.83886	0.000602923	yes
RGD:1310415	RNASE10	ribonuclease, RNase A family, 10 (non-active)	1.40095	8.77634	2.64721	0.000679243	yes	0.852537	2.14359	1.33019	0.0470148	yes
RGD:1310445	DIRAS1	DIRAS family, GTP-binding RAS-like 1	6.8597	1.25054	-2.45559	0.000679243	yes	8.6966	3.37365	-1.36614	0.000602923	yes
RGD:1310451	BRUNOL6	bruno-like 6, RNA binding protein (Drosophila)	1.81267	0.206731	-3.13229	0.000679243	yes	2.72751	0.454257	-2.586	0.000602923	yes
RGD:1310506	Slitrk3	SLIT and NTRK-like family, member 3	1.74129	0.6757	-1.3657	0.0131967	yes	2.17199	1.00254	-1.11535	0.0021153	yes
RGD:1310509	CP110	CP110 protein	15.9257	8.7784	-0.859324	0.000679243	yes	20.2615	14.0717	-0.525943	0.00340106	yes
RGD:1310526	NDN	necdin homolog (mouse)	42.0714	9.71459	-2.11461	0.000679243	yes	34.4986	6.39034	-2.43257	0.000602923	yes
RGD:1310545	SLC29A4	solute carrier family 29 (nucleoside transporters), member 4	7.84508	3.25837	-1.26764	0.00316174	yes	8.37658	2.66765	-1.65079	0.000602923	yes
RGD:1310595	Pla2g4e	phospholipase A2, group IVE	0.611376	0.166936	-1.87276	0.0150521	yes	0.817181	0.332894	-1.29559	0.00801403	yes
RGD:1310641	RGD1310641	similar to hypothetical protein	0.572136	0.0640776	-3.15847	0.018993	yes	1.1735	0.397799	-1.5607	0.00424184	yes
RGD:1310648	MRAP	melanocortin 2 receptor accessory protein	4.10652	1.3375	-1.61838	0.0212024	yes	3.80806	7.68489	1.01297	0.00698511	yes
RGD:1310652	LAD1	ladinin 1	0.538318	0.0942615	-2.51372	0.0187863	yes	1.75907	0.524114	-1.74686	0.000602923	yes
RGD:1310655	ABHD3	abhydrolase domain containing 3	67.5108	19.7261	-1.77502	0.000679243	yes	103.567	51.8125	-0.999191	0.000602923	yes
RGD:1310660	Ppdpf	similar to RIKEN cDNA 2700038C09	116.602	58.1394	-1.00401	0.000679243	yes	157.859	104.338	-0.597364	0.0011425	yes
RGD:1310677	Fam179a	family with sequence similarity 179, member A	3.98684	1.49479	-1.4153	0.00224569	yes	7.29597	4.43665	-0.717629	0.0021153	yes
RGD:1310688	NCK1	NCK adaptor protein 1	39.3497	65.1254	0.726867	0.00782775	yes	38.3007	57.0359	0.574498	0.00424184	yes
RGD:1310710	Ccdc77	coiled-coil domain containing 77	6.32575	12.7771	1.01426	0.00271697	yes	8.9876	13.4256	0.578977	0.00979823	yes
RGD:1310734	PLA2G7	phospholipase A2, group VII (platelet-activating factor acetylhydrolase, plasma)	276.478	130.423	-1.08396	0.000679243	yes	572.84	362.544	-0.659979	0.0054538	yes
RGD:1310739	ARHGDIG	Rho GDP dissociation inhibitor (GDI) gamma; protein disulfide isomerase family A, member 2	14.2478	3.28108	-2.11849	0.000679243	yes	16.1163	4.04775	-1.99333	0.000602923	yes
RGD:1310788	RGD1310788	similar to RIKEN cDNA 0610039P13	41.3273	61.974	0.584567	0.0360061	yes	30.387	50.5849	0.735252	0.000602923	yes
RGD:1310803	PNMAL1	PNMA-like 1	2.84298	0.50542	-2.49185	0.000679243	yes	5.80115	0.901844	-2.68539	0.000602923	yes
RGD:1310805	EBF2	early B-cell factor 2	2.32836	0.918147	-1.34252	0.00633476	yes	4.42103	1.86066	-1.24857	0.000602923	yes
RGD:1310825	Pgbd5	piggyBac transposable element derived 5	4.41555	1.96678	-1.16676	0.0212024	yes	6.25133	3.82612	-0.708281	0.0177833	yes
RGD:1310840	TAGLN2	transgelin 2	445.441	702.567	0.657401	0.0390976	yes	293.894	404.465	0.460717	0.0431556	yes
RGD:1310864	LYVE1	lymphatic vessel endothelial hyaluronan receptor 1	12.3928	40.9166	1.72319	0.000679243	yes	10.7705	18.4913	0.779763	0.000602923	yes
RGD:1310921	SNX14	sorting nexin 14	16.599	25.6014	0.625124	0.0319408	yes	20.8079	30.9106	0.570975	0.00300301	yes
RGD:1310930	Zim1	zinc finger, imprinted 1	0.620079	0.207376	-1.5802	0.0464053	yes	1.11333	0.236774	-2.2333	0.000602923	yes
RGD:1310957	SLITRK5	SLIT and NTRK-like family, member 5	2.41486	1.14209	-1.08026	0.0162883	yes	2.22653	0.844278	-1.39901	0.000602923	yes
RGD:1310963	Nlrp1	NLR family, pyrin domain containing 1	4.49688	11.4477	1.34807	0.000679243	yes	2.90968	5.8386	1.00476	0.000602923	yes
RGD:1310964	RGD1310964	similar to RIKEN cDNA 9430031J16	5.34686	1.86437	-1.52	0.000679243	yes	6.46187	2.8701	-1.17085	0.000602923	yes
RGD:1310974	SORCS3	sortilin-related VPS10 domain containing receptor 3	1.44453	0.575588	-1.32749	0.0169124	yes	1.97104	0.678027	-1.53954	0.000602923	yes
RGD:1310996	NMNAT1	nicotinamide nucleotide adenylyltransferase 1	54.7748	16.1467	-1.76228	0.000679243	yes	56.8963	20.1416	-1.49816	0.000602923	yes
RGD:1311006	C1qtnf4	C1q and tumor necrosis factor related protein 4	7.26223	0.449125	-4.01522	0.000679243	yes	13.1096	1.41726	-3.20944	0.000602923	yes
RGD:1311013	lrrc4c	leucine rich repeat containing 4C	6.24457	2.28053	-1.45323	0.000679243	yes	8.03835	5.3388	-0.590385	0.0137057	yes
RGD:1311070	ME3	malic enzyme 3, NADP(+)-dependent, mitochondrial	7.8266	3.02679	-1.3706	0.00224569	yes	12.512	7.69513	-0.701298	0.00340106	yes
RGD:1311075	Psd2	pleckstrin and Sec7 domain containing 2	21.1912	7.78816	-1.44411	0.000679243	yes	50.3204	35.2262	-0.514494	0.0130943	yes
RGD:1311117	RGD1311117	similar to KIAA1409 protein	3.38873	1.49121	-1.18427	0.000679243	yes	4.26219	2.80701	-0.602559	0.0046581	yes
RGD:1311128	BCL11B	B-cell CLL/lymphoma 11B (zinc finger protein)	0.52312	0.1423	-1.8782	0.018554	yes	0.870312	0.219151	-1.98961	0.000602923	yes
RGD:1311153	ANKRD45	ankyrin repeat domain 45	2.97122	0.767014	-1.95373	0.00359905	yes	4.32064	2.34445	-0.881996	0.0460998	yes
RGD:1311177	lpcat4	lysophosphatidylcholine acyltransferase 4	11.4781	5.54191	-1.05042	0.000679243	yes	12.9501	7.35271	-0.816619	0.000602923	yes
RGD:1311181	Zfp385b	zinc finger protein 385B	1.06871	0.296703	-1.84877	0.00560095	yes	1.3521	0.730669	-0.88791	0.0243493	yes
RGD:1311210	A2bp1	ataxin 2 binding protein 1	12.1623	2.97101	-2.03339	0.000679243	yes	16.7804	2.97787	-2.49442	0.000602923	yes
RGD:1311218	mgst2	microsomal glutathione S-transferase 2	41.29	78.5656	0.928106	0.00359905	yes	23.0577	54.7045	1.24641	0.000602923	yes
RGD:1311380	FANCA	Fanconi anemia, complementation group A	4.53552	11.066	1.28679	0.00520391	yes	2.46151	5.78327	1.23234	0.0382759	yes
RGD:1311382	KIRREL3	kin of IRRE like 3 (Drosophila)	8.88912	2.72736	-1.70454	0.000679243	yes	5.75677	1.95147	-1.5607	0.000602923	yes
RGD:1311417	COL7A1	procollagen, type VII, alpha 1	13.0283	20.4677	0.6517	0.0169124	yes	2.09953	4.53092	1.10974	0.000602923	yes
RGD:1311419	Epb4.9	erythrocyte protein band 4.9	13.5905	1.82886	-2.89358	0.000679243	yes	15.3789	5.30539	-1.53542	0.000602923	yes
RGD:1311461	MMRN2	multimerin 2	12.0939	19.4699	0.686973	0.0192305	yes	11.3092	17.1929	0.604321	0.00585049	yes
RGD:1311519	RGD1311519	hypothetical LOC311496	0.48225	0.071199	-2.75985	0.00520391	yes	1.15896	0.456151	-1.34525	0.00164464	yes
RGD:1311523	GALNT9	UDP-N-acetyl-alpha-D-galactosamine:polypeptide N-acetylgalactosaminyltransferase 9	3.39534	0.137049	-4.63079	0.000679243	yes	4.77575	0.649028	-2.87937	0.000602923	yes
RGD:1311561	STXBP5L	syntaxin binding protein 5-like	1.13025	0.353831	-1.67551	0.00560095	yes	1.58413	0.736701	-1.10454	0.00340106	yes
RGD:1311575	RGD1311575	hypothetical LOC289568	9.31423	4.88514	-0.931036	0.00176105	yes	10.5916	7.70912	-0.458282	0.0431556	yes
RGD:1311596	Mybpc2	myosin binding protein C, fast-type	1.0697	0.173656	-2.62291	0.000679243	yes	0.885779	0.20262	-2.12817	0.000602923	yes
RGD:1311606	Iqcg	IQ motif containing G	1.24307	0.20069	-2.63087	0.00439827	yes	2.3424	0.857612	-1.44959	0.00256695	yes
RGD:1311610	CD22	CD22 molecule	10.3923	3.5175	-1.56289	0.000679243	yes	6.24992	1.58871	-1.97598	0.000602923	yes
RGD:1311658	Pdcd1	programmed cell death 1	1.05212	0.265054	-1.98894	0.0112819	yes	0.938261	0.42111	-1.15579	0.0279424	yes
RGD:1311670	VWA3A	von Willebrand factor A domain containing 3A	1.23588	0.354369	-1.80221	0.00816669	yes	2.44097	1.06309	-1.19919	0.0021153	yes
RGD:1311706	HDAC11	histone deacetylase 11	47.9833	12.2994	-1.96395	0.000679243	yes	75.3994	44.6386	-0.756262	0.000602923	yes
RGD:1311712	NAB2	Ngfi-A binding protein 2	24.3117	38.2137	0.652439	0.0125437	yes	20.7437	29.1117	0.488927	0.0187019	yes
RGD:1311716	LRRC2	leucine rich repeat containing 2	0.686172	0.148284	-2.2102	0.00956664	yes	0.746988	0.20939	-1.8349	0.00300301	yes
RGD:1311732	ccdc104	coiled-coil domain containing 104	74.7981	42.2384	-0.824445	0.00224569	yes	101.165	72.2732	-0.485172	0.0128164	yes
RGD:1311761	MS4A6A	membrane-spanning 4-domains, subfamily A, member 6A	18.6663	37.7494	1.01602	0.000679243	yes	12.9467	18.8102	0.538926	0.0296415	yes
RGD:1311777	mRpL4	mitochondrial ribosomal protein L4	37.1134	21.5871	-0.781771	0.00816669	yes	39.9476	20.7891	-0.942282	0.000602923	yes
RGD:1311801	Syngr3	synaptogyrin 3	12.9131	1.66278	-2.95717	0.000679243	yes	16.0072	2.45983	-2.70209	0.000602923	yes
RGD:1311820	rasal1	RAS protein activator like 1 (GAP1 like)	0.963287	0.201717	-2.25563	0.00176105	yes	2.00905	0.350157	-2.52044	0.000602923	yes
RGD:1311896	Ly6h	lymphocyte antigen 6 complex, locus H	25.4771	4.61154	-2.46588	0.000679243	yes	40.1891	8.0854	-2.31341	0.000602923	yes
RGD:1311911	HHATL	hedgehog acyltransferase-like	4.75408	0.842148	-2.49702	0.000679243	yes	5.82721	2.74089	-1.08816	0.000602923	yes
RGD:1311958	FAM81A	family with sequence similarity 81, member A	3.35839	1.14985	-1.54632	0.00176105	yes	9.99671	6.07468	-0.718644	0.00256695	yes
RGD:1311960	Tmcc2	transmembrane and coiled-coil domain family 2	50.4682	20.3883	-1.30763	0.000679243	yes	55.9997	39.3851	-0.507769	0.0140239	yes
RGD:1311973	TNNC2	troponin C type 2 (fast)	14.2438	1.71815	-3.0514	0.000679243	yes	15.2381	3.2124	-2.24596	0.000602923	yes
RGD:1312017	LYNX1	Ly6/neurotoxin 1	13.7878	0.453266	-4.92688	0.000679243	yes	16.2101	1.88936	-3.10092	0.000602923	yes
RGD:1312020	KCTD8	potassium channel tetramerisation domain containing 8	1.98176	0.518147	-1.93535	0.000679243	yes	3.57179	1.17859	-1.59959	0.000602923	yes
RGD:1312041	shisa4	shisa homolog 4 (Xenopus laevis)	165.748	70.2625	-1.23816	0.000679243	yes	184.501	130.99	-0.494175	0.0180695	yes
RGD:1333428	Olr35	olfactory receptor 35	2.70544	0.61466	-2.138	0.00359905	yes	2.93874	0.543095	-2.43592	0.000602923	yes
RGD:1333763	Olr34	olfactory receptor 34	1.6147	0.23937	-2.75395	0.0201015	yes	2.01252	0.746535	-1.43072	0.0111794	yes
RGD:1359090	LOC499078	leukocyte immunoglobulin-like receptor, subfamily B, member 4; similar to GP49B1	153.997	284.974	0.887922	0.00224569	yes	85.4211	202.155	1.2428	0.000602923	yes
RGD:1359107	plscr2	phospholipid scramblase 2	15.4256	25.357	0.717058	0.0447767	yes	18.2937	51.3491	1.48899	0.000602923	yes
RGD:1359120	LOC361041	similar to hypothetical protein	6.1575	2.04707	-1.58878	0.000679243	yes	8.80605	3.59525	-1.2924	0.000602923	yes
RGD:1359232	ATL1	spastic paraplegia 3A homolog (human)	19.0795	8.0678	-1.24178	0.000679243	yes	21.3473	13.6905	-0.640878	0.0021153	yes
RGD:1359236	PDIA5	protein disulfide isomerase family A, member 5	4.83231	16.2437	1.7491	0.000679243	yes	2.42593	5.65544	1.2211	0.000602923	yes
RGD:1359240	Ly49si2	immunoreceptor Ly49si3; immunoreceptor Ly49si2	2.57012	12.6989	2.30479	0.000679243	yes	0.963854	8.72905	3.17894	0.000602923	yes
RGD:1359269	Cabp7	calcium binding protein 7	13.6082	0.484494	-4.81185	0.00316174	yes	13.2557	2.00668	-2.72373	0.0021153	yes
RGD:1359302	Ly49i7	immunoreceptor Ly49i7	2.90431	0.739829	-1.97293	0.00667506	yes	4.46901	0.987607	-2.17795	0.000602923	yes
RGD:1359311	LOC689063	tsukushin; similar to hepatic protein EIIH	19.2047	32.7152	0.7685	0.00439827	yes	13.5998	19.4818	0.518535	0.0156512	yes
RGD:1359364	LOC360504	hemoglobin alpha 2 chain	234.922	84.1858	-1.48054	0.000679243	yes	84.7011	353.34	2.0606	0.000602923	yes
RGD:1359370	LHFPL5	lipoma HMGIC fusion partner-like 5	3.1027	0.128323	-4.59567	0.00124042	yes	3.73685	0.444382	-3.07195	0.000602923	yes
RGD:1359376	Kng1l1	kininogen 1-like 1	0.257596	0.997384	1.95304	0.0233715	yes	0.200712	6.87938	5.09908	0.000602923	yes
RGD:1359385	Dner	delta/notch-like EGF repeat containing	32.6849	8.77858	-1.89657	0.000679243	yes	48.1145	23.8556	-1.01214	0.000602923	yes
RGD:1359417	chchd10	coiled-coil-helix-coiled-coil-helix domain containing 10	112.416	68.7321	-0.709787	0.0376299	yes	201.902	131.534	-0.618226	0.000602923	yes
RGD:1359424	NDRG3	N-myc downstream regulated gene 3	13.9164	7.66687	-0.860072	0.0119255	yes	17.8878	12.7778	-0.485335	0.0311713	yes
RGD:1359439	ZCCHC12	zinc finger, CCHC domain containing 12	16.2997	2.8913	-2.49505	0.000679243	yes	29.0494	7.03033	-2.04685	0.000602923	yes
RGD:1359463	Mfap3	microfibrillar-associated protein 3	13.9489	23.0381	0.723875	0.0246792	yes	10.1025	14.3726	0.508611	0.0390065	yes
RGD:1359487	LOC690097	Ly49 inhibitory receptor 9; similar to immunoreceptor Ly49si3; similar to immunoreceptor Ly49si1; hypothetical protein LOC497796; immunoreceptor Ly49si1	24.8784	0.67238	-5.20947	0.000679243	yes	7.61838	0.425965	-4.16068	0.000602923	yes
RGD:1359499	RT1-T24-1	histocompatibility 2, T region locus 24	8.51854	2.12072	-2.00605	0.000679243	yes	5.58396	2.86076	-0.964888	0.0134189	yes
RGD:1359551	FBLIM1	filamin binding LIM protein 1	17.6203	30.7011	0.801049	0.0147508	yes	5.97298	9.3884	0.652427	0.0296415	yes
RGD:1359576	Krt75	keratin 75	3.49318	0.73781	-2.24322	0.000679243	yes	5.25062	8.88819	0.759402	0.0140239	yes
RGD:1359577	sgcg	sarcoglycan, gamma (dystrophin-associated glycoprotein)	6.05082	2.68506	-1.17218	0.0201015	yes	17.2451	6.38323	-1.43383	0.000602923	yes
RGD:1359605	DBX2	developing brain homeobox 2	11.1394	5.14968	-1.11312	0.00923501	yes	22.1935	13.9967	-0.665051	0.00256695	yes
RGD:1359610	RT1-A2	RT1 class I, CE14; RT1 class I, CE16; RT1 class Ia, locus A2; RT1 class Ib, locus Cl; RT1 class Ia, locus A1; RT1 class I, A3	32.452	67.9036	1.06518	0.000679243	yes	28.9412	68.8349	1.25001	0.000602923	yes
RGD:1359623	TUBA4A	tubulin, alpha 4A	74.4247	38.9964	-0.932441	0.00271697	yes	93.4252	45.0348	-1.05277	0.000602923	yes
RGD:1359669	Ly49si2	immunoreceptor Ly49si3; immunoreceptor Ly49si2	2.96725	9.87756	1.73503	0.00316174	yes	1.03907	7.63091	2.87656	0.000602923	yes
RGD:1359681	Ifit3	interferon-induced protein with tetratricopeptide repeats 3	19.4884	8.04401	-1.27662	0.000679243	yes	23.6557	10.8439	-1.12531	0.000602923	yes
RGD:1549728,RGD:1549741,RGD:3935,RGD:620950,RGD:708474	unknown	unknown	70.4583	183.015	1.37712	0.000679243	yes	36.1223	78.5996	1.12163	0.000602923	yes
RGD:1549751	Fkbp10	FK506 binding protein 10	55.3267	85.4413	0.626959	0.0220249	yes	29.5647	45.7648	0.630365	0.000602923	yes
RGD:1549754	LYPD1	Ly6/Plaur domain containing 1	17.3683	6.36093	-1.44915	0.000679243	yes	34.3587	20.9847	-0.711341	0.000602923	yes
RGD:1559440	cadps2	Ca++-dependent secretion activator 2	1.42155	0.549397	-1.37155	0.0122409	yes	2.56807	0.785753	-1.70854	0.000602923	yes
RGD:1559518	RGD1559518	similar to RP3-330M21.4	3.84661	1.7941	-1.10033	0.0128846	yes	4.08361	2.35726	-0.792736	0.0054538	yes
RGD:1559575	RGD1559575	similar to novel protein	4.98043	9.41001	0.917925	0.00993375	yes	4.07339	7.46472	0.873856	0.000602923	yes
RGD:1559588	RGD1559588	similar to cell surface receptor FDFACT	3.13079	12.1523	1.95663	0.00224569	yes	0.30841	8.40395	4.76815	0.000602923	yes
RGD:1559678	NRG3	neuregulin 3	2.01541	0.689469	-1.54752	0.00667506	yes	3.015	0.880454	-1.77584	0.000602923	yes
RGD:1559721	Ifi27l2b	putative ISG12(b) protein	224.606	56.2755	-1.99681	0.000679243	yes	407.466	180.816	-1.17216	0.000602923	yes
RGD:1559753	LRRC37A	leucine rich repeat containing 37, member A3	0.688718	0.334645	-1.04128	0.0378315	yes	0.700466	0.391493	-0.839329	0.0101304	yes
RGD:1559856	RGD1559856	similar to potassium channel tetramerisation domain containing 16	1.23805	0.324503	-1.93177	0.0169124	yes	2.9001	1.32069	-1.13481	0.00767341	yes
RGD:1559864	RGD1559864	similar to mKIAA1045 protein	7.06587	0.585971	-3.59197	0.000679243	yes	12.379	2.15352	-2.52313	0.000602923	yes
RGD:1559897	OSCAR	osteoclast associated, immunoglobulin-like receptor	4.91888	20.0084	2.02421	0.000679243	yes	1.12177	5.80264	2.37093	0.000602923	yes
RGD:1559945	42074	membrane-associated ring finger (C3HC4) 11	1.43019	0.178409	-3.00295	0.00176105	yes	0.944255	0.194074	-2.28257	0.0046581	yes
RGD:1560027	ELAVL4	ELAV (embryonic lethal, abnormal vision, Drosophila)-like 4 (Hu antigen D)	2.69899	0.629806	-2.09944	0.00224569	yes	2.69619	0.922292	-1.54763	0.00300301	yes
RGD:1560142	Ypel4	yippee-like 4 (Drosophila)	12.8165	4.47969	-1.51653	0.00176105	yes	14.8324	6.27612	-1.24081	0.000602923	yes
RGD:1560169	MGC114440	similar to RIKEN cDNA 4930555I21	1.84743	0.596362	-1.63126	0.0088655	yes	4.0152	2.37403	-0.758131	0.0180695	yes
RGD:1560259	Magee1	melanoma antigen, family E, 1	10.3938	2.68857	-1.95081	0.000679243	yes	13.4332	4.43832	-1.59772	0.000602923	yes
RGD:1560331	STEAP4	STEAP family member 4	16.2911	25.5109	0.647032	0.0255245	yes	10.8671	25.9043	1.25323	0.000602923	yes
RGD:1560398	RGD1560398	RGD1560398	23.0992	10.5057	-1.13667	0.00599214	yes	33.1902	21.1881	-0.647502	0.00507255	yes
RGD:1560420	FAM123C	family with sequence similarity 123C	0.835619	0.0536435	-3.96137	0.010961	yes	0.983526	0.138082	-2.83244	0.000602923	yes
RGD:1560435	PNMAL2	PNMA-like 2	21.1456	4.2905	-2.30114	0.000679243	yes	37.1171	12.599	-1.55878	0.000602923	yes
RGD:1560470	RGD1560470	similar to Gene model 996	4.32896	1.21021	-1.83876	0.000679243	yes	5.60389	2.93309	-0.934005	0.000602923	yes
RGD:1560587	EPHA4	Eph receptor A4	4.69523	2.62427	-0.839278	0.013873	yes	9.10753	6.62208	-0.459776	0.0388175	yes
RGD:1560653	Fam131b	family with sequence similarity 131, member B	21.2117	8.92125	-1.24954	0.000679243	yes	26.8643	19.2514	-0.48073	0.021971	yes
RGD:1560658	RGD1560658	similar to serine (or cysteine) proteinase inhibitor, clade B, member 1b	4.01347	0.621488	-2.69105	0.00124042	yes	7.68239	2.30887	-1.73437	0.000602923	yes
RGD:1560671	RGD1560671	similar to hypothetical protein FLJ12895	2.37651	1.00077	-1.24773	0.0273766	yes	2.98664	1.54514	-0.950781	0.0054538	yes
RGD:1560672	RGD1560672	similar to novel protein	1.65849	0.494727	-1.74517	0.00705644	yes	3.50057	1.90707	-0.876234	0.0226026	yes
RGD:1560780	Gdpd2	glycerophosphodiester phosphodiesterase domain containing 2	7.93493	3.1189	-1.34718	0.00176105	yes	12.03	7.83159	-0.619261	0.00873442	yes
RGD:1560784	RGD1560784	similar to RIKEN cDNA B630019K06	2.29929	0.70788	-1.69961	0.0187863	yes	2.90274	1.40169	-1.05024	0.0318686	yes
RGD:1560828	DNAH5	dynein, axonemal, heavy chain 5	1.05093	0.265213	-1.98644	0.000679243	yes	1.85435	0.870524	-1.09096	0.000602923	yes
RGD:1560915	TSPAN33	tetraspanin 33	5.98217	1.59187	-1.90995	0.000679243	yes	12.8271	6.67471	-0.942416	0.000602923	yes
RGD:1560932	RGD1560932	similar to RIKEN cDNA 8430415E04	1.94573	0.698557	-1.47786	0.0355501	yes	2.53182	1.3358	-0.922472	0.0364964	yes
RGD:1560959	RGD1560959	similar to family with sequence similarity 43, member B	1.52878	0.148664	-3.36226	0.00853458	yes	2.06202	0.214039	-3.26811	0.000602923	yes
RGD:1561019	GPRASP2	G protein-coupled receptor associated sorting protein 2	18.8424	9.2361	-1.02862	0.000679243	yes	30.568	14.4805	-1.07791	0.000602923	yes
RGD:1561038	RGD1561038	similar to HECT type E3 ubiquitin ligase	0.975853	0.0728364	-3.74393	0.000679243	yes	1.52724	0.19379	-2.97836	0.000602923	yes
RGD:1561064	myoz1	myozenin 1	1.22547	0.305638	-2.00344	0.0297416	yes	1.07782	0.253046	-2.09065	0.00662103	yes
RGD:1561109	Slc35f4	solute carrier family 35, member F4	0.748122	0.0447241	-4.06415	0.0419175	yes	1.297	0.140486	-3.20667	0.0011425	yes
RGD:1561169	CCDC148	coiled-coil domain containing 148	3.06731	0.92867	-1.72374	0.00176105	yes	12.9088	8.77916	-0.556195	0.0189589	yes
RGD:1561390	nod3l	NOD3-like protein	5.36436	2.11056	-1.34578	0.0157049	yes	4.68703	2.29287	-1.03152	0.00624881	yes
RGD:1561444	RGD1561444	similar to RIKEN cDNA 9530077C05	2.17263	0.663963	-1.71027	0.00224569	yes	3.63911	1.82965	-0.992019	0.00340106	yes
RGD:1561554	Frmd5	FERM domain containing 5	17.1025	7.91281	-1.11195	0.00124042	yes	25.0217	17.7544	-0.495007	0.0202325	yes
RGD:1561662	RGD1561662	similar to AI661453 protein	7.58334	13.8829	0.872403	0.00402241	yes	4.52419	6.5647	0.537068	0.0257102	yes
RGD:1561735	LOC303140	up-regulator of carnitine transporter, OCTN2	6.70539	3.58747	-0.902354	0.0206736	yes	9.83851	6.38404	-0.62397	0.00698511	yes
RGD:1561903	WBSCR28	Williams-Beuren syndrome chromosome region 28 (human)	1.53707	0.234846	-2.71039	0.0314854	yes	1.37303	0.276489	-2.31207	0.019569	yes
RGD:1561916	RGD1561916	similar to testes development-related NYD-SP22 isoform 1	2.92481	0.825103	-1.82569	0.00741465	yes	5.20883	1.65314	-1.65576	0.000602923	yes
RGD:1561932	FAM183B	family with sequence similarity 183, member B	4.23254	1.01489	-2.0602	0.00816669	yes	15.5564	5.34119	-1.54227	0.000602923	yes
RGD:1561991	PLCH1	phospholipase C, eta 1	1.78003	0.526862	-1.7564	0.000679243	yes	4.36655	1.89483	-1.20443	0.000602923	yes
RGD:1562001	GALNT12	UDP-N-acetyl-alpha-D-galactosamine:polypeptide N-acetylgalactosaminyltransferase 12 (GalNAc-T12)	1.26447	7.76113	2.61773	0.000679243	yes	1.13991	3.60557	1.66131	0.000602923	yes
RGD:1562074	TMEM151B	transmembrane protein 151B	4.12244	1.35207	-1.60833	0.00224569	yes	5.31127	1.78209	-1.57548	0.000602923	yes
RGD:1562137	Lonrf2	LON peptidase N-terminal domain and ring finger 2	6.37482	2.93283	-1.12009	0.00705644	yes	9.78188	6.03512	-0.696729	0.0011425	yes
RGD:1562254	HYDIN	hydrocephalus inducing	0.803848	0.125663	-2.67736	0.000679243	yes	1.48174	0.66711	-1.15129	0.000602923	yes
RGD:1562278	Gsg1l	GSG1-like	5.69811	0.812396	-2.81023	0.000679243	yes	8.90022	4.83972	-0.878918	0.00300301	yes
RGD:1562310	RGD1562310	similar to hypothetical protein FLJ21415	10.2605	5.97422	-0.780278	0.0373897	yes	11.5856	7.19599	-0.687071	0.00256695	yes
RGD:1562333	Mreg	melanoregulin	16.7632	33.1768	0.98488	0.018993	yes	6.67463	16.8559	1.3365	0.000602923	yes
RGD:1562359	RGD1562359	similar to hypothetical protein 4932408B21	1.77554	0.348532	-2.3489	0.00439827	yes	2.94671	1.40399	-1.06957	0.0137057	yes
RGD:1562378	LOC684621	histone cluster 2, H4; similar to germinal histone H4 gene; histone cluster 1, H4m; histone H4 variant H4-v.1; histone cluster 1, H4b	7.78254	2.17992	-1.83597	0.000679243	yes	7.38134	3.38248	-1.1258	0.00256695	yes
RGD:1562397	RGD1562397	similar to ribosomal protein L30	1.23898	0	NegativeInfinity	0.000679243	yes	1.35944	0	NegativeInfinity	0.000602923	yes
RGD:1562419	PRRT3	proline-rich transmembrane protein 3	2.64533	0.97569	-1.43895	0.00993375	yes	3.05205	1.67231	-0.867932	0.0175054	yes
RGD:1562420	RGD1566207	similar to ribosomal protein L19; ribosomal protein L19	45.7343	29.3318	-0.640809	0.0284637	yes	51.1803	24.0156	-1.09162	0.000602923	yes
RGD:1562437	TCERG1L	transcription elongation regulator 1-like	1.62125	0.266107	-2.60703	0.00124042	yes	1.9521	0.324209	-2.59003	0.000602923	yes
RGD:1562444	SRPX2	sushi-repeat-containing protein, X-linked 2	4.4939	10.6511	1.24496	0.00402241	yes	0.939075	1.81686	0.952134	0.025176	yes
RGD:1562504	LOC680282	hypothetical protein LOC680282	10.6241	3.27781	-1.69654	0.00124042	yes	14.3422	7.05903	-1.02273	0.0011425	yes
RGD:1562523	TMIE	transmembrane inner ear	1.23998	0.354205	-1.80766	0.00667506	yes	4.19935	2.04312	-1.03939	0.0011425	yes
RGD:1562530	CDK5R2	cyclin-dependent kinase 5, regulatory subunit 2 (p39)	7.20841	0.696171	-3.37217	0.000679243	yes	9.67867	1.65195	-2.55063	0.000602923	yes
RGD:1562533	RGD1562533	similar to mKIAA0774 protein	1.3779	0.313237	-2.13714	0.0088655	yes	2.38646	1.12196	-1.08885	0.00944801	yes
RGD:1562609	PLD5	phospholipase D family, member 5	2.23039	0.222938	-3.32258	0.000679243	yes	3.59076	0.394704	-3.18545	0.000602923	yes
RGD:1562627	mafA	v-maf musculoaponeurotic fibrosarcoma oncogene homolog A (avian)	2.6618	0.712185	-1.90208	0.00853458	yes	4.20041	2.15162	-0.965106	0.0137057	yes
RGD:1562658	RGD1562658	similar to RIKEN cDNA 1700009P17	3.6193	0.738414	-2.29321	0.00124042	yes	9.0455	2.93021	-1.62619	0.000602923	yes
RGD:1562679	EPHA10	EPH receptor A10	3.18033	0.643465	-2.30524	0.000679243	yes	3.29488	1.4748	-1.1597	0.000602923	yes
RGD:1562703	LOC362665	similar to KIAA0833 protein	3.74359	0.809149	-2.20995	0.000679243	yes	5.5829	1.91104	-1.54665	0.000602923	yes
RGD:1562767	lypd6b	LY6/PLAUR domain containing 6B	0.898104	0.145045	-2.63039	0.0122409	yes	1.21358	0.24326	-2.3187	0.00164464	yes
RGD:1562841	Fbll1	fibrillarin-like 1	3.35863	0.193962	-4.11403	0.000679243	yes	4.42653	0.689425	-2.68271	0.000602923	yes
RGD:1562951	rab9b	RAB9B, member RAS oncogene family	6.21843	1.79499	-1.79257	0.000679243	yes	6.94951	2.70734	-1.36004	0.000602923	yes
RGD:1562963	RGD1562963	similar to chromosome 6 open reading frame 52	1.09823	0.367836	-1.57805	0.0355501	yes	1.37424	0.403218	-1.769	0.0011425	yes
RGD:1563065	RGD1563065	similar to 3110047P20Rik protein	0.787314	0.223892	-1.81413	0.00359905	yes	1.27367	0.508561	-1.3245	0.000602923	yes
RGD:1563109	RGD1563109	RGD1563109	1.09461	0.205228	-2.41512	0.0201015	yes	3.25586	1.24744	-1.38407	0.00300301	yes
RGD:1563130	RGD1563130	similar to KIAA0342 protein; EPM2A (laforin) interacting protein 1	2.06284	0.224553	-3.19951	0.000679243	yes	3.77892	0.468849	-3.01078	0.000602923	yes
RGD:1563168	Tnrc4	trinucleotide repeat containing 4	7.1401	3.11811	-1.19527	0.00176105	yes	10.3847	6.08543	-0.771023	0.000602923	yes
RGD:1563215	Cyp2j10	cytochrome P450, family 2, subfamily j, polypeptide 13; cytochrome P450, family 2, subfamily j, polypeptide 10	16.3763	2.79499	-2.55069	0.000679243	yes	23.8555	8.14811	-1.54978	0.000602923	yes
RGD:1563260	NAP1L2	nucleosome assembly protein 1-like 2	10.93	2.65063	-2.04389	0.000679243	yes	13.3458	5.96956	-1.16069	0.000602923	yes
RGD:1563268	Brsk1	BR serine/threonine kinase 1	36.7511	13.4037	-1.45515	0.000679243	yes	35.1891	14.1288	-1.3165	0.000602923	yes
RGD:1563269	RAPGEFL1	Rap guanine nucleotide exchange factor (GEF)-like 1	2.38123	0.422661	-2.49413	0.000679243	yes	3.97878	0.926301	-2.10277	0.000602923	yes
RGD:1563319	RGD1563319	similar to RIKEN cDNA 6330512M04 gene	16.7972	7.39537	-1.18352	0.000679243	yes	16.0286	6.2915	-1.34917	0.000602923	yes
RGD:1563328	LOC500947	hypothetical gene supported by BC088439	1.79048	0.427499	-2.06635	0.00124042	yes	2.22934	0.68084	-1.71123	0.000602923	yes
RGD:1563347	Rftn1	raftlin lipid raft linker 1	17.1078	32.3954	0.921138	0.000679243	yes	10.1317	16.6367	0.715494	0.000602923	yes
RGD:1563400	RGD1566006	similar to paired immunoglobin-like type 2 receptor beta; similar to cell surface receptor FDFACT	2.32948	7.0488	1.59737	0.00633476	yes	0.554001	1.5631	1.49645	0.029905	yes
RGD:1563444	RGD1563444	similar to RIKEN cDNA 2900090M10	0.47743	0.153683	-1.63533	0.0366463	yes	1.35512	0.505157	-1.42362	0.000602923	yes
RGD:1563504	PLCXD2	phosphatidylinositol-specific phospholipase C, X domain containing 2; CD96 molecule	2.59447	0.631177	-2.03932	0.000679243	yes	4.06444	0.424742	-3.2584	0.000602923	yes
RGD:1563536	MGC109340	similar to Microsomal signal peptidase 23 kDa subunit (SPase 22 kDa subunit) (SPC22/23)	11.9865	2.42501	-2.30535	0.000679243	yes	21.0031	9.63559	-1.12416	0.000602923	yes
RGD:1563545	LOC316873	similar to MIC2 like 1; similar to Cd99 antigen-like 2; similar to nidogen 2	1.93297	4.56142	1.23867	0.0235857	yes	0.722525	1.69592	1.23095	0.00873442	yes
RGD:1563576	Kbtbd11	kelch repeat and BTB (POZ) domain containing 11	6.17479	2.73367	-1.17555	0.00124042	yes	5.74431	3.71241	-0.629777	0.00585049	yes
RGD:1563599	Sh3bgr	SH3 domain binding glutamic acid-rich protein	4.63164	0.41588	-3.47728	0.000679243	yes	7.07337	2.52449	-1.4864	0.000602923	yes
RGD:1563668	HMGB1	similar to high mobility group protein; Rattus norvegicus high mobility group box 1, pseudogene 3; similar to Hmgb1 protein; similar to High mobility group protein 1 (HMG-1) (High mobility group protein B1) (Amphoterin) (Heparin-binding protein p30); similar to high-mobility group (nonhistone chromosomal) protein 1-like 1; high mobility group box 1; high-mobility group (nonhistone chromosomal) pr…	19.428	2.40715	-3.01274	0.000679243	yes	15.2849	2.09903	-2.86431	0.000602923	yes
RGD:1563721	OTUD7A	OTU domain containing 7A	4.73525	1.72401	-1.45767	0.000679243	yes	5.86807	3.63085	-0.692579	0.00801403	yes
RGD:1563873	Wdr40b	WD repeat domain 40B	3.11326	0.900594	-1.78948	0.000679243	yes	5.44491	2.98026	-0.869473	0.000602923	yes
RGD:1563912	RGD1563912	RGD1563912	33.3733	2.38659	-3.80567	0.000679243	yes	43.9066	5.60364	-2.97	0.000602923	yes
RGD:1563944	Nsg2	neuron specific gene family member 2	62.4613	14.1011	-2.14716	0.000679243	yes	181.974	90.1062	-1.01404	0.000602923	yes
RGD:1563968	ndp	Norrie disease (pseudoglioma) (human)	16.2574	6.39434	-1.34623	0.000679243	yes	24.7523	14.6918	-0.752552	0.000602923	yes
RGD:1563973	RGD1563973	similar to Gene model 50	5.42079	1.74341	-1.63659	0.00520391	yes	6.32958	3.51748	-0.847566	0.0287803	yes
RGD:1564019	RGD1564019	similar to GTPase activating RANGAP domain-like 3	4.74155	1.57622	-1.58889	0.000679243	yes	6.20331	3.40791	-0.864153	0.000602923	yes
RGD:1564043	Susd4	sushi domain containing 4	8.12781	2.33566	-1.79904	0.000679243	yes	10.5677	4.1635	-1.3438	0.000602923	yes
RGD:1564108	Hhip	Hedgehog-interacting protein	4.13276	1.83589	-1.17063	0.010961	yes	10.6478	5.9106	-0.849172	0.000602923	yes
RGD:1564114	RGD1564114	similar to FLJ46082 protein	1.80922	0.570183	-1.66587	0.0119255	yes	3.21679	1.26522	-1.34624	0.000602923	yes
RGD:1564160	SLC37A2	solute carrier family 37 (glycerol-3-phosphate transporter), member 2	37.607	58.8135	0.645149	0.0223127	yes	15.0296	21.9823	0.548534	0.0143756	yes
RGD:1564186	elmod1	ELMO/CED-12 domain containing 1	8.56132	1.65638	-2.3698	0.000679243	yes	15.8045	3.68097	-2.10218	0.000602923	yes
RGD:1564190	tlx3	T-cell leukemia, homeobox 3	1.18868	0.125903	-3.23898	0.0112819	yes	1.59492	0.399891	-1.99581	0.0011425	yes
RGD:1564195	RGD1564195	similar to hypothetical protein	20.7203	6.82781	-1.60155	0.000679243	yes	36.0221	24.5221	-0.554801	0.012493	yes
RGD:1564216	Myof	myoferlin	25.1488	38.3302	0.607989	0.0289315	yes	12.6254	23.7355	0.910712	0.000602923	yes
RGD:1564228	RGD1564228	similar to Naglu	63.4487	98.7599	0.638335	0.0203765	yes	43.9113	74.2424	0.75765	0.000602923	yes
RGD:1564256	CXCL13	chemokine (C-X-C motif) ligand 13	7.15152	1.405	-2.34768	0.000679243	yes	12.6026	3.59422	-1.80997	0.000602923	yes
RGD:1564335	GOLSYN	Golgi-localized protein	6.36877	2.04385	-1.63973	0.000679243	yes	12.5223	7.76784	-0.688919	0.00164464	yes
RGD:1564459	Ccdc136	coiled-coil domain containing 136	24.7432	10.5536	-1.2293	0.000679243	yes	55.8462	41.1241	-0.441475	0.0388175	yes
RGD:1564466	BEX2	brain expressed X-linked 2	56.6417	12.312	-2.2018	0.000679243	yes	76.0649	21.2917	-1.83694	0.000602923	yes
RGD:1564503	LOC308990	hypothetical protein LOC308990	7.08461	14.1164	0.994613	0.00439827	yes	5.16482	8.33798	0.69098	0.0128164	yes
RGD:1564635	GRXCR1	glutaredoxin, cysteine rich 1	15.0316	0.88185	-4.09132	0.000679243	yes	20.366	6.00387	-1.7622	0.000602923	yes
RGD:1564654	SYT16	synaptotagmin XVI	1.57957	0.487873	-1.69495	0.0112819	yes	2.028	0.558894	-1.85941	0.000602923	yes
RGD:1564729	GPR150	G protein-coupled receptor 150	0.707143	0.101044	-2.80702	0.0116137	yes	1.03257	0.471754	-1.13013	0.0279424	yes
RGD:1564796	Scrt2	scratch homolog 2, zinc finger protein (Drosophila)	1.39256	0.11708	-3.57217	0.0459082	yes	1.25746	0.151304	-3.05499	0.0254294	yes
RGD:1564957	Sgip1	SH3-domain GRB2-like (endophilin) interacting protein 1	4.45847	1.62056	-1.46006	0.00124042	yes	5.70625	3.15293	-0.855851	0.0021153	yes
RGD:1564991	GAL3ST3	galactose-3-O-sulfotransferase 3	2.30592	0.601281	-1.93923	0.00176105	yes	3.27392	1.05498	-1.63381	0.000602923	yes
RGD:1565016	BRUNOL5	bruno-like 5, RNA binding protein (Drosophila)	4.15855	2.03018	-1.03447	0.0153795	yes	7.63415	4.30543	-0.82631	0.000602923	yes
RGD:1565175	TREML1	triggering receptor expressed on myeloid cells-like 1	3.48007	0.41932	-3.05299	0.000679243	yes	4.14381	0.226693	-4.19215	0.000602923	yes
RGD:1565281	sez6l2	seizure related 6 homolog (mouse)-like 2	12.691	1.45163	-3.12806	0.000679243	yes	16.7741	3.04809	-2.46025	0.000602923	yes
RGD:1565391	GALNS	galactosamine (N-acetyl)-6-sulfate sulfatase	39.1053	20.1766	-0.954681	0.000679243	yes	23.8874	13.4194	-0.831932	0.000602923	yes
RGD:1565496	RGD1565496	similar to Butyrate-induced transcript 1	50.0731	33.6896	-0.571732	0.0428169	yes	69.3971	51.1377	-0.440488	0.0354242	yes
RGD:1565601	RGD1565601	similar to hypothetical protein	0.629246	0.130543	-2.26909	0.0125437	yes	1.31836	0.508022	-1.37578	0.00340106	yes
RGD:1565646	SOX2	SRY (sex determining region Y)-box 2	46.5479	30.6449	-0.60307	0.0287369	yes	44.5101	26.3128	-0.758369	0.000602923	yes
RGD:1565671	DNAI1	dynein, axonemal, intermediate chain 1	1.29029	0.384303	-1.74738	0.00599214	yes	2.60983	1.52917	-0.771201	0.0410581	yes
RGD:1565739	SGPP2	sphingosine-1-phosphate phosphotase 2	2.1692	0.477916	-2.18234	0.00560095	yes	3.77402	1.06771	-1.82158	0.000602923	yes
RGD:1565763	CCDC113	coiled-coil domain containing 113	1.30098	0.183788	-2.82348	0.0131967	yes	2.70231	0.988333	-1.45112	0.00585049	yes
RGD:1565811	PCDH10	protocadherin 10	8.84335	3.70626	-1.25463	0.000679243	yes	10.4175	7.44413	-0.484832	0.025975	yes
RGD:1565957	RNF208	ring finger protein 208	19.4521	4.02996	-2.27109	0.000679243	yes	21.9721	5.28548	-2.05557	0.000602923	yes
RGD:1565967	RGD1565967	similar to hypothetical protein FLJ30058	3.87679	0.0930682	-5.38043	0.00224569	yes	3.06036	0.885664	-1.78887	0.000602923	yes
RGD:1566076	Serp2	stress-associated endoplasmic reticulum protein family member 2	6.80554	2.23809	-1.60444	0.00316174	yes	8.29679	3.0817	-1.42883	0.000602923	yes
RGD:1566112	RGD1566112	similar to pleckstrin homology domain protein (5V327)	6.37424	0.777324	-3.03566	0.000679243	yes	18.3721	8.39513	-1.12989	0.000602923	yes
RGD:1566130	RGD1566130	similar to mKIAA1940 protein	1.65081	0.476821	-1.79166	0.00124042	yes	2.7285	0.84057	-1.69867	0.000602923	yes
RGD:1566151	Il20rb	interleukin 20 receptor beta	16.6797	67.3891	2.01442	0.000679243	yes	11.659	30.137	1.37009	0.000602923	yes
RGD:1566160	LOC290595	hypothetical gene supported by AF152002	3.7204	9.86428	1.40676	0.00923501	yes	3.71498	1.39184	-1.41637	0.00662103	yes
RGD:1566256	BRSK2	brain serine/threonine kinase 2	10.2462	3.84803	-1.4129	0.000679243	yes	11.9711	7.05603	-0.762627	0.0011425	yes
RGD:1566295	Aldh16a1	aldehyde dehydrogenase 16 family, member A1; reticulocalbin 3, EF-hand calcium binding domain	38.8698	66.088	0.765738	0.00176105	yes	28.7421	40.2421	0.485544	0.0156512	yes
RGD:1566307	RGD1566307	similar to PIRB1	13.6446	30.4823	1.15964	0.000679243	yes	5.66927	36.496	2.68651	0.000602923	yes
RGD:1566380	RGD1566380	hypothetical gene supported by NM_017187; extracellular matrix protein 1	9.75511	3.0565	-1.67428	0.000679243	yes	11.8595	21.139	0.833868	0.000602923	yes
RGD:1566394	Adam8	ADAM metallopeptidase domain 8	22.6669	79.2953	1.80665	0.000679243	yes	2.60934	7.23801	1.47191	0.000602923	yes
RGD:1566407	EFHB	EF hand domain family, member B	0.572069	0.155839	-1.87614	0.0281743	yes	0.693652	0.294639	-1.23526	0.021971	yes
RGD:1582725	CHD5	chromodomain helicase DNA binding protein 5	3.41203	0.435445	-2.97007	0.000679243	yes	5.43101	1.48215	-1.87353	0.000602923	yes
RGD:1582742	LOC691572	hypothetical protein LOC691572	1.837	0.684209	-1.42484	0.0309597	yes	2.17537	1.08216	-1.00734	0.0243493	yes
RGD:1582917	trnP1	hypothetical protein LOC688990	8.9564	1.12109	-2.99802	0.000679243	yes	7.34781	1.60023	-2.19904	0.000602923	yes
RGD:1583278	LOC686387	similar to paired immunoglobin-like type 2 receptor beta; paired immunoglobin-like type 2 receptor alpha; similar to paired immunoglobin-like type 2 receptor alpha	4.20766	10.9292	1.3771	0.00316174	yes	1.06089	4.488	2.0808	0.000602923	yes
RGD:1583505	LOC681186	hypothetical protein LOC681186	3.11174	0.570726	-2.44685	0.013873	yes	12.0004	3.46002	-1.79424	0.000602923	yes
RGD:1583615	MAGEL2	MAGE-like 2	0.5161	0.0723033	-2.83552	0.00402241	yes	0.983052	0.105988	-3.21337	0.000602923	yes
RGD:1583652	adam12	ADAM metallopeptidase domain 12	12.5603	19.8669	0.661487	0.0421433	yes	4.82586	2.91024	-0.729648	0.0159246	yes
RGD:1583682	LOC679805	hypothetical protein LOC679805	0.640603	0.179563	-1.83494	0.0174634	yes	0.782991	0.268142	-1.546	0.00300301	yes
RGD:1583839	Golga7b	golgi autoantigen, golgin subfamily a, 7B	4.19583	0.503613	-3.05857	0.000679243	yes	5.61091	0.903579	-2.63451	0.000602923	yes
RGD:1583895	CPNE6	copine VI	13.0809	3.03927	-2.10567	0.000679243	yes	23.3391	14.0106	-0.73623	0.000602923	yes
RGD:1584123	NAP1L5	nucleosome assembly protein 1-like 5	77.7727	13.7727	-2.49745	0.00124042	yes	93.9881	25.8999	-1.85953	0.000602923	yes
RGD:1584398	ZMAT4	zinc finger, matrin type 4	0.983727	0.107988	-3.18738	0.00124042	yes	1.67558	0.186981	-3.1637	0.000602923	yes
RGD:1584856	LOC690097	Ly49 inhibitory receptor 9; similar to immunoreceptor Ly49si3; similar to immunoreceptor Ly49si1; hypothetical protein LOC497796; immunoreceptor Ly49si1	0.708181	3.37748	2.25376	0.00402241	yes	0.286774	1.92687	2.74827	0.00801403	yes
RGD:1585116	LOC690097	Ly49 inhibitory receptor 9; similar to immunoreceptor Ly49si3; similar to immunoreceptor Ly49si1; hypothetical protein LOC497796; immunoreceptor Ly49si1	2.19895	5.99111	1.44601	0.0257948	yes	1.09739	3.55683	1.69652	0.0011425	yes
RGD:1585167	LOC690097	Ly49 inhibitory receptor 9; similar to immunoreceptor Ly49si3; similar to immunoreceptor Ly49si1; hypothetical protein LOC497796; immunoreceptor Ly49si1	15.7591	0.870355	-4.17844	0.000679243	yes	6.86126	3.17212	-1.11303	0.00381868	yes
RGD:1585218	PMP2	peripheral myelin protein 2	84.4234	32.4021	-1.38156	0.000679243	yes	45.4411	31.4163	-0.532487	0.012493	yes
RGD:1586146	RGS20	regulator of G-protein signaling 20	7.5754	3.41315	-1.15022	0.0122409	yes	13.5243	8.32469	-0.700086	0.00507255	yes
RGD:1586179	ARHGEF4	Rho guanine nucleotide exchange factor (GEF) 4	25.7444	5.81927	-2.14535	0.000679243	yes	34.4131	18.7892	-0.873054	0.000602923	yes
RGD:1586211	HOXB8	homeo box B8	30.0722	8.02543	-1.90578	0.000679243	yes	55.1657	18.1258	-1.60573	0.000602923	yes
RGD:1586212	Pdxp	pyridoxal (pyridoxine, vitamin B6) phosphatase	16.8635	6.27136	-1.42706	0.000679243	yes	22.8203	7.987	-1.51459	0.000602923	yes
RGD:1586256	LOC691254	hypothetical protein LOC691254	2.77563	5.77163	1.05616	0.0404893	yes	2.16927	4.97532	1.19758	0.000602923	yes
RGD:1586322	Nrsn2	neurensin 2	10.9521	0.878588	-3.63988	0.000679243	yes	18.4442	2.03936	-3.17698	0.000602923	yes
RGD:1586418	LOC683118	similar to small nuclear ribonucleoparticle-associated protein; SNRPN upstream reading frame	54.5147	11.2961	-2.27082	0.000679243	yes	69.1567	21.969	-1.6544	0.000602923	yes
RGD:1586487	LOC688613	hypothetical protein LOC688613	10.126	2.35746	-2.10276	0.000679243	yes	13.0247	8.1819	-0.670742	0.045684	yes
RGD:1587001	Lrtm2	leucine-rich repeats and transmembrane domains 2	2.08572	0.422738	-2.30271	0.00224569	yes	3.07041	1.84161	-0.737467	0.019259	yes
RGD:1587260	ankrd29	ankyrin repeat domain 29; similar to ankyrin repeat domain 29	3.92122	1.4842	-1.40162	0.0252252	yes	7.13747	4.22291	-0.757175	0.0410581	yes
RGD:1587363	PLP2	proteolipid protein 2 (colonic epithelium-enriched); similar to proteolipid protein 2	63.6173	123.291	0.954574	0.000679243	yes	33.6298	59.5549	0.824479	0.000602923	yes
RGD:1587419	LOC691169	hypothetical protein LOC691169	2.45651	0.14122	-4.12059	0.00741465	yes	2.91235	0.25796	-3.49697	0.000602923	yes
RGD:1587677	LOC688502	similar to Protein arginine N-methyltransferase 4 (Heterogeneous nuclear ribonucleoprotein methyltransferase-like protein 4)	1.8997	0.30746	-2.6273	0.00176105	yes	2.45684	0.904455	-1.44168	0.00698511	yes
RGD:1589004	TMEM90A	transmembrane protein 90A	3.01675	0.171834	-4.1339	0.000679243	yes	4.05462	0.943685	-2.10319	0.000602923	yes
RGD:1589060	RPRML	reprimo-like	1.70855	0.479903	-1.83196	0.0220249	yes	2.524	0.831636	-1.60169	0.00164464	yes
RGD:1589649	napB	N-ethylmaleimide-sensitive factor attachment protein, beta	9.19066	2.14942	-2.09622	0.000679243	yes	15.0625	3.92476	-1.94029	0.000602923	yes
RGD:1589807	LOC690976	similar to Calponin-2 (Calponin H2, smooth muscle) (Neutral calponin)	85.7986	155.957	0.862123	0.00667506	yes	31.8941	55.0507	0.787472	0.0054538	yes
RGD:1589827	LOC690955	similar to paired-Ig-like receptor B	21.3787	81.147	1.92436	0.000679243	yes	8.87241	41.5034	2.22583	0.000602923	yes
RGD:1589984	mab21l1	mab-21-like 1 (C. elegans)	2.93272	0.81361	-1.84983	0.00224569	yes	3.65719	1.34181	-1.44656	0.000602923	yes
RGD:1590470	Slc25a18	solute carrier family 25 (mitochondrial carrier), member 18	11.2398	2.70444	-2.05522	0.000679243	yes	38.0567	28.2434	-0.430239	0.0459154	yes
RGD:1590893	FAM169A	family with sequence similarity 169, member A	2.92433	0.627355	-2.22075	0.000679243	yes	4.78047	1.19591	-1.99905	0.000602923	yes
RGD:1591983	C4-2	complement component 4, gene 2	89.6856	49.8181	-0.848206	0.000679243	yes	120.982	207.228	0.776424	0.0021153	yes
RGD:1592345	MT2A	metallothionein 2A	337.494	126.617	-1.41439	0.000679243	yes	889.995	479.196	-0.893183	0.000602923	yes
RGD:1593153	MGC114464	similar to expressed sequence AI836003	2.82599	0.630178	-2.16492	0.00176105	yes	5.16094	1.41264	-1.86924	0.000602923	yes
RGD:1593191	IQSEC3	IQ motif and Sec7 domain 3	7.44244	1.21847	-2.61071	0.000679243	yes	12.7428	3.2625	-1.96563	0.000602923	yes
RGD:1593239	ARPP-21	cyclic AMP-regulated phosphoprotein	1.62932	0.247821	-2.7169	0.000679243	yes	2.33126	0.428315	-2.44437	0.000602923	yes
RGD:1593297	LOC691995	hypothetical protein LOC691995	40.7074	13.6299	-1.57851	0.000679243	yes	53.5684	11.2192	-2.25541	0.000602923	yes
RGD:1593299	LOC691993	hypothetical protein LOC687735; hypothetical protein LOC691993	9.28219	29.3992	1.66324	0.000679243	yes	6.82007	20.9218	1.61715	0.000602923	yes
RGD:1593329	SLC28A2	similar to solute carrier family 28, member 2; solute carrier family 28 (sodium-coupled nucleoside transporter), member 2	0.699771	3.13469	2.16337	0.000679243	yes	0.574467	1.17137	1.0279	0.0313938	yes
RGD:1593616	LYZ2	lysozyme 2; lysozyme C type 2	20.518	1.12155	-4.19332	0.000679243	yes	13.214	0.546278	-4.59629	0.000602923	yes
RGD:1593809	Pcp4l1	Purkinje cell protein 4-like 1	16.1921	2.60628	-2.63523	0.000679243	yes	26.8117	7.33361	-1.87027	0.000602923	yes
RGD:1594202	SGCB	sarcoglycan, beta (dystrophin-associated glycoprotein)	62.0715	27.0979	-1.19575	0.000679243	yes	81.6917	58.9678	-0.470261	0.0279424	yes
RGD:1594375	LOC681347	similar to solute carrier family 7, member 14	2.84443	0.583225	-2.28601	0.000679243	yes	3.56265	1.39127	-1.35655	0.000602923	yes
RGD:1594530	LOC314942	similar to CUB and Sushi multiple domains 3 isoform 1	0.680482	0.162735	-2.06403	0.000679243	yes	1.04139	0.329961	-1.65813	0.000602923	yes
RGD:1594796	TPD52L1	similar to Tumor protein D53 (mD53) (Tumor protein D52-like 1); tumor protein D52-like 1	7.75162	2.97873	-1.3798	0.00402241	yes	8.84831	3.39036	-1.38396	0.000602923	yes
RGD:1595050	LOC685398	similar to 1A6/DRIM (down-regulated in metastasis) interacting protein	6.12908	3.1117	-0.977968	0.00481154	yes	7.69427	5.45056	-0.497379	0.0249208	yes
RGD:1595138,RGD:70920	unknown	unknown	72.0248	115.127	0.676664	0.0360061	yes	33.5814	50.5551	0.590194	0.00340106	yes
RGD:1595512	RPRM	reprimo, TP53 dependent G2 arrest mediator candidate	2.42384	0.505954	-2.26022	0.000679243	yes	4.64535	1.85933	-1.32101	0.0011425	yes
RGD:1595689	LOC500726	similar to KARP-1 binding protein 1	10.8455	5.982	-0.858401	0.00439827	yes	13.2561	7.90745	-0.74537	0.000602923	yes
RGD:1595786	RT1-CE11	similar to RT1 class I, CE11; RT1 class I, CE11; RT1 class I, CE7	40.1551	114.293	1.50908	0.000679243	yes	32.1675	141.69	2.13906	0.000602923	yes
RGD:1595836	Acyp2	similar to Acylphosphatase, muscle type isozyme (Acylphosphate phosphohydrolase)	24.9236	8.36201	-1.57559	0.000679243	yes	44.4084	26.1875	-0.761957	0.0011425	yes
RGD:1595848	HBB	hemoglobin, beta	56.5614	9.06596	-2.64129	0.000679243	yes	20.5054	34.0027	0.729648	0.00801403	yes
RGD:1595850	RT1-N1	RT1 class Ib gene, H2-TL-like, grc region(N2); RT1 class Ib gene, H2-TL-like, grc region (N1)	4.83689	0	NegativeInfinity	0.000679243	yes	4.79709	0	NegativeInfinity	0.000602923	yes
RGD:1595911	LOC292722	similar to C15A7.2	8.00338	0.885356	-3.17628	0.000679243	yes	9.69445	2.10711	-2.20189	0.000602923	yes
RGD:1595923	RT1-A2	RT1 class I, CE14; RT1 class I, CE16; RT1 class Ia, locus A2; RT1 class Ib, locus Cl; RT1 class Ia, locus A1; RT1 class I, A3	234.119	121.676	-0.944196	0.000679243	yes	241.711	140.621	-0.781473	0.000602923	yes
RGD:1595924	RT1-A2	RT1 class I, CE14; RT1 class I, CE16; RT1 class Ia, locus A2; RT1 class Ib, locus Cl; RT1 class Ia, locus A1; RT1 class I, A3	37.6435	72.6029	0.947628	0.000679243	yes	32.1863	84.5261	1.39295	0.000602923	yes
RGD:1596006	LOC691764	similar to ubiquitin-conjugating enzyme E2R 2	19.9091	9.8863	-1.00992	0.0430608	yes	12.6137	21.6844	0.781672	0.0168685	yes
RGD:1596085	LOC690422	hypothetical protein LOC690422	12.2279	24.9579	1.02932	0.000679243	yes	7.76787	20.952	1.4315	0.000602923	yes
RGD:1596132	TMEM25	transmembrane protein 25	5.19714	1.20152	-2.11286	0.000679243	yes	6.21568	3.28033	-0.92207	0.000602923	yes
RGD:1596400	LOC682192	similar to BAI1-associated protein 3 (BAP3)	8.72291	2.94667	-1.56572	0.00439827	yes	15.6562	5.11548	-1.61379	0.000602923	yes
RGD:1596493	LOC685203	hypothetical protein LOC685203	13.2135	3.75208	-1.81625	0.000679243	yes	25.4597	14.8469	-0.778049	0.00624881	yes
RGD:1597171	LPPR2	lipid phosphate phosphatase-related protein type 2	14.047	6.92161	-1.02108	0.00993375	yes	13.1921	6.46151	-1.02973	0.000602923	yes
RGD:1597412	LOC689074	similar to Protein KIAA1543	1.94271	0.232246	-3.06434	0.000679243	yes	2.27685	0.437287	-2.38039	0.000602923	yes
RGD:1597714	LOC685169	hypothetical protein LOC685169	3.18131	0.266831	-3.57562	0.000679243	yes	6.559	0.797079	-3.04068	0.000602923	yes
RGD:1597771	LOC685111	similar to paired immunoglobin-like type 2 receptor beta	1.26125	4.5078	1.83756	0.017184	yes	0.0950851	0.81197	3.09413	0.0354242	yes
RGD:1598096	LOC680282	hypothetical protein LOC680282	2.96542	0.176285	-4.07225	0.00481154	yes	3.88584	0.537356	-2.85428	0.000602923	yes
RGD:1598121	Ube2ql1	similar to CG4502-PA, isoform A	8.54328	0.770597	-3.47074	0.000679243	yes	10.4442	2.23285	-2.22574	0.000602923	yes
RGD:1598233	RT1-S3	histocompatibility 2, T region locus 23; histocompatibility 2, T region locus 24	26.8486	7.86197	-1.77189	0.000679243	yes	31.7842	16.3609	-0.958052	0.000602923	yes
RGD:1598796	MYL1	myosin, light polypeptide 1	5.08976	0.484007	-3.3945	0.000679243	yes	3.28431	0.81169	-2.01659	0.0011425	yes
RGD:1601131	CCDC92	coiled-coil domain containing 92	26.1618	7.45101	-1.81195	0.000679243	yes	26.9133	13.6798	-0.976266	0.000602923	yes
RGD:1601463	SLC11A1	solute carrier family 11 (proton-coupled divalent metal ion transporters), member 1	21.846	42.0444	0.944546	0.000679243	yes	20.6029	50.4691	1.29255	0.000602923	yes
RGD:1624211	RT1-T24-3	RT1 class I, T24, gene 3	20.108	3.5085	-2.51885	0.000679243	yes	19.3029	2.50963	-2.94327	0.000602923	yes
RGD:1642426	LOC100125362	hypothetical protein LOC100125362	3.77914	0.382469	-3.30464	0.000679243	yes	5.09255	0.87233	-2.54544	0.000602923	yes
RGD:2025	ACTA1	actin, alpha 1, skeletal muscle	9.75912	0.846875	-3.52653	0.000679243	yes	4.63788	1.35622	-1.77387	0.000602923	yes
RGD:2036	adcy8	adenylate cyclase 8 (brain)	3.50086	1.05028	-1.73694	0.000679243	yes	6.37112	2.35196	-1.43768	0.000602923	yes
RGD:2042	add2	adducin 2 (beta)	1.96107	0.284555	-2.78487	0.000679243	yes	2.83019	0.61024	-2.21345	0.000602923	yes
RGD:2087	aldh1a1	aldehyde dehydrogenase 1 family, member A1	18.1881	3.68545	-2.30309	0.000679243	yes	50.9249	35.143	-0.535134	0.00873442	yes
RGD:2113	Amy1a	amylase, alpha 1A (salivary)	0.526828	0.0692514	-2.92742	0.042348	yes	1.53249	0.298513	-2.36001	0.000602923	yes
RGD:2134	Apoc1	apolipoprotein C-I	183.238	359.462	0.972117	0.00224569	yes	54.2441	22.3535	-1.27896	0.000602923	yes
RGD:2141	aqp1	aquaporin 1	7.8774	12.8332	0.704092	0.0456917	yes	8.70785	28.6686	1.71908	0.000602923	yes
RGD:2169	atp1a3	ATPase, Na+/K+ transporting, alpha 3 polypeptide	115.236	14.8458	-2.95646	0.000679243	yes	145.493	18.3972	-2.98339	0.000602923	yes
RGD:2173	FXYD2	FXYD domain-containing ion transport regulator 2	54.3726	135.589	1.31829	0.0088655	yes	48.3259	127.758	1.40254	0.000602923	yes
RGD:2176	ATP2B2	ATPase, Ca++ transporting, plasma membrane 2	11.5115	1.04262	-3.46479	0.000679243	yes	18.4084	4.74446	-1.95605	0.000602923	yes
RGD:2195	BCAT1	branched chain aminotransferase 1, cytosolic	249.664	134.214	-0.895455	0.0220249	yes	247.919	139.295	-0.831727	0.000602923	yes
RGD:2201	RGD1308470	similar to RIKEN cDNA 4933433P14 gene; bradykinin receptor B2	5.14267	11.7813	1.19591	0.010283	yes	1.50738	3.00678	0.996179	0.0143756	yes
RGD:2223	BSN	bassoon	2.13397	0.555648	-1.94129	0.000679243	yes	2.60617	0.958258	-1.44344	0.000602923	yes
RGD:2240	Car2	carbonic anhydrase II	33.6689	15.7299	-1.09791	0.00176105	yes	69.3415	22.1655	-1.6454	0.000602923	yes
RGD:2246	CACNA1E	calcium channel, voltage-dependent, R type, alpha 1E subunit	2.42534	0.331706	-2.87021	0.000679243	yes	4.53278	1.08149	-2.06738	0.000602923	yes
RGD:2261	Camk2a	calcium/calmodulin-dependent protein kinase II alpha	9.19952	0.938562	-3.29303	0.000679243	yes	17.6918	2.38191	-2.89289	0.000602923	yes
RGD:2262	Camk2b	calcium/calmodulin-dependent protein kinase II beta	17.2556	3.27084	-2.39933	0.000679243	yes	24.6771	6.49433	-1.92592	0.000602923	yes
RGD:2272	CARTPT	CART prepropeptide	5.08985	0.535109	-3.24972	0.00124042	yes	5.86612	1.34285	-2.12711	0.000602923	yes
RGD:2283	Runx1	runt related transcription factor 1	9.76058	21.3493	1.12915	0.000679243	yes	6.37151	10.7995	0.761257	0.00256695	yes
RGD:2287	Cbs	cystathionine beta synthase	20.3378	8.79918	-1.20872	0.000679243	yes	69.4013	51.177	-0.439468	0.0390065	yes
RGD:2288	CCK	cholecystokinin	20.5105	2.37714	-3.10907	0.000679243	yes	15.4527	2.75323	-2.48866	0.000602923	yes
RGD:2290038	HBB	hemoglobin, beta	91.2404	19.6076	-2.21826	0.000679243	yes	33.1527	70.9807	1.0983	0.000602923	yes
RGD:2298	Cd24	CD24 molecule	53.3595	15.769	-1.75866	0.000679243	yes	104.488	70.2402	-0.572969	0.00424184	yes
RGD:2311260	unknown	unknown	4.13655	7.02795	0.764676	0.0341594	yes	3.66057	6.08861	0.734043	0.00256695	yes
RGD:2311392	unknown	unknown	10.8991	6.48106	-0.749904	0.0198012	yes	11.7659	7.46573	-0.656259	0.00300301	yes
RGD:2319152	unknown	unknown	4.03928	1.4981	-1.43096	0.0192305	yes	5.45197	2.7254	-1.00031	0.0054538	yes
RGD:2319900	unknown	unknown	36	63.2896	0.813973	0.0112819	yes	26.8379	42.9907	0.679751	0.00256695	yes
RGD:2319909	unknown	unknown	57.0752	20.6974	-1.46342	0.00124042	yes	96.8116	57.3264	-0.75598	0.0021153	yes
RGD:2320275	unknown	unknown	2.3261	0	NegativeInfinity	0.000679243	yes	1.27317	0	NegativeInfinity	0.000602923	yes
RGD:2321334	unknown	unknown	2.29525	6.78071	1.56279	0.00633476	yes	1.0837	4.05885	1.9051	0.000602923	yes
RGD:2321712	unknown	unknown	100.161	55.404	-0.854256	0.0235857	yes	96.8199	57.517	-0.751315	0.00340106	yes
RGD:2321950	unknown	unknown	20.9093	8.20469	-1.34963	0.00124042	yes	22.6176	9.73631	-1.216	0.000602923	yes
RGD:2322073	unknown	unknown	2.56186	1.05902	-1.27446	0.00402241	yes	3.44037	1.71745	-1.0023	0.000602923	yes
RGD:2322092	unknown	unknown	4.61549	1.03437	-2.15773	0.000679243	yes	8.7644	3.21663	-1.44611	0.000602923	yes
RGD:2322502	unknown	unknown	2.35076	0.930249	-1.33744	0.0144556	yes	2.71628	1.46653	-0.889231	0.00979823	yes
RGD:2322548	unknown	unknown	4.1196	9.39086	1.18876	0.018993	yes	2.26304	4.03939	0.835876	0.0478124	yes
RGD:2322668	unknown	unknown	1.783	0.159517	-3.48253	0.000679243	yes	2.72504	0.375879	-2.85794	0.000602923	yes
RGD:2323065	unknown	unknown	8.71866	3.86998	-1.17178	0.0128846	yes	20.0273	13.4274	-0.576785	0.0165832	yes
RGD:2323582	unknown	unknown	1.44663	0.315085	-2.19889	0.000679243	yes	3.16541	1.23677	-1.35582	0.000602923	yes
RGD:2323590	unknown	unknown	29.4817	14.917	-0.982861	0.000679243	yes	37.5892	21.2539	-0.822589	0.000602923	yes
RGD:2323728	unknown	unknown	60.0024	13.7972	-2.12064	0.00520391	yes	85.9614	38.4758	-1.15974	0.00801403	yes
RGD:2323885	unknown	unknown	6.18542	2.59867	-1.2511	0.0187863	yes	12.9163	8.22863	-0.650469	0.0180695	yes
RGD:2324335	unknown	unknown	1459.48	531.168	-1.45822	0.000679243	yes	3931.72	2144.05	-0.874822	0.000602923	yes
RGD:2324501	unknown	unknown	5.82011	1.84618	-1.6565	0.0128846	yes	8.68043	2.95049	-1.55681	0.000602923	yes
RGD:2324745	unknown	unknown	46.5024	91.9255	0.98316	0.00124042	yes	18.2445	36.457	0.998737	0.000602923	yes
RGD:2339	CHGB	chromogranin B	32.7417	2.53491	-3.69112	0.000679243	yes	52.9994	6.93626	-2.93375	0.000602923	yes
RGD:2343	CHRM3	cholinergic receptor, muscarinic 3	0.839569	0.121427	-2.78956	0.00124042	yes	1.56121	0.251894	-2.63178	0.000602923	yes
RGD:2346	Chrna4	cholinergic receptor, nicotinic, alpha 4	1.96513	0.250257	-2.97314	0.000679243	yes	3.39579	0.69287	-2.29309	0.000602923	yes
RGD:2350	CHRNB2	cholinergic receptor, nicotinic, beta 2 (neuronal)	3.39158	0.899314	-1.91506	0.00124042	yes	3.95761	1.48195	-1.41713	0.000602923	yes
RGD:2359	GREM1	gremlin 1, cysteine knot superfamily, homolog (Xenopus laevis)	0.650331	1.93969	1.57658	0.00359905	yes	1.55635	2.62712	0.755318	0.0118358	yes
RGD:2370	CNTF	ciliary neurotrophic factor	47.3811	18.0406	-1.39307	0.000679243	yes	87.8576	44.0916	-0.994664	0.000602923	yes
RGD:2372	COL11A1	collagen, type XI, alpha 1	16.5119	35.2658	1.09476	0.000679243	yes	13.672	8.93908	-0.613022	0.00164464	yes
RGD:2375	COL2A1	collagen, type II, alpha 1	2.4785	0.745083	-1.73399	0.000679243	yes	1.98858	1.1484	-0.792117	0.0210846	yes
RGD:2377	COLQ	collagen-like tail subunit (single strand of homotrimer) of asymmetric acetylcholinesterase	0.918127	0.215442	-2.09139	0.00316174	yes	2.01654	0.639999	-1.65574	0.000602923	yes
RGD:2400	CRABP1	cellular retinoic acid binding protein 1	2.9078	0.468197	-2.63474	0.00633476	yes	3.81177	1.18764	-1.68236	0.00300301	yes
RGD:2409	Dpysl4	dihydropyrimidinase-like 4	32.4888	20.2913	-0.679081	0.010283	yes	21.2467	8.72877	-1.28339	0.000602923	yes
RGD:2414	CRYAB	crystallin, alpha B	305.661	104.307	-1.5511	0.000679243	yes	572.114	389.834	-0.553445	0.00873442	yes
RGD:2452,RGD:621793	unknown	unknown	0.808873	0.172388	-2.23026	0.00439827	yes	1.77675	0.496807	-1.83848	0.000602923	yes
RGD:2460	CYP1B1	cytochrome P450, family 1, subfamily b, polypeptide 1	42.9505	84.5722	0.977508	0.000679243	yes	16.4762	24.7239	0.585526	0.0108599	yes
RGD:2488	DGKB	diacylglycerol kinase, beta	2.97844	0.564364	-2.39986	0.000679243	yes	5.98357	2.37036	-1.3359	0.000602923	yes
RGD:2491	dbp	D site of albumin promoter (albumin D-box) binding protein	68.0294	26.6096	-1.35421	0.000679243	yes	55.9509	155.351	1.4733	0.000602923	yes
RGD:2497	DDN	dendrin	1.15923	0.159631	-2.86035	0.000679243	yes	2.39045	0.69262	-1.78715	0.000602923	yes
RGD:2499	Dgkg	diacylglycerol kinase, gamma	0.544302	0.169852	-1.68013	0.0238111	yes	0.664112	0.267097	-1.31406	0.0118358	yes
RGD:2512	Dync1i1	dynein cytoplasmic 1 intermediate chain 1	11.8965	1.08664	-3.45259	0.000679243	yes	14.9826	3.86502	-1.95474	0.000602923	yes
RGD:2520	DRD2	dopamine receptor D2	1.26207	0.125146	-3.33411	0.000679243	yes	2.15316	0.50103	-2.10349	0.000602923	yes
RGD:2553	Eno1-ps1	enolase 1, alpha pseudogene; similar to Alpha enolase (2-phospho-D-glycerate hydro-lyase); enolase 1, (alpha); similar to Alpha-enolase (2-phospho-D-glycerate hydro-lyase) (Non-neural enolase) (NNE) (Enolase 1)	109.624	27.463	-1.997	0.000679243	yes	125.129	20.6186	-2.60139	0.000602923	yes
RGD:2554	eno2	enolase 2, gamma, neuronal	138.877	66.4561	-1.06334	0.000679243	yes	159.987	87.244	-0.874823	0.000602923	yes
RGD:2610	FGF9	fibroblast growth factor 9	3.07182	0.266233	-3.52833	0.000679243	yes	2.55597	0.479214	-2.41513	0.000602923	yes
RGD:2622	FMO1	flavin containing monooxygenase 1	6.36421	2.93721	-1.11553	0.0135582	yes	10.2161	17.3406	0.763318	0.0011425	yes
RGD:2651	GABRB3	gamma-aminobutyric acid (GABA) A receptor, beta 3	4.23514	1.11459	-1.9259	0.000679243	yes	7.48659	1.94703	-1.94303	0.000602923	yes
RGD:2652	Gad1	glutamate decarboxylase 1	10.0209	5.89756	-0.764816	0.0483567	yes	13.9957	2.07893	-2.75107	0.000602923	yes
RGD:2653	GAD2	glutamate decarboxylase 2	2.60354	0.524773	-2.31071	0.00176105	yes	4.37695	1.02331	-2.09669	0.000602923	yes
RGD:2674	Gdf15	growth differentiation factor 15	22.8984	43.8268	0.936567	0.00271697	yes	21.3738	65.7239	1.62057	0.000602923	yes
RGD:2704	GLRA1	glycine receptor, alpha 1	3.78106	0.301877	-3.64676	0.000679243	yes	5.51646	1.09839	-2.32835	0.000602923	yes
RGD:2705	Glra2	glycine receptor, alpha 2	0.865852	0.0654028	-3.7267	0.00359905	yes	1.57359	0.121442	-3.69572	0.000602923	yes
RGD:2716	Gnas	GNAS complex locus	13.6074	1.44658	-3.23367	0.000679243	yes	8.58454	1.66939	-2.36242	0.000602923	yes
RGD:2717	GNAZ	guanine nucleotide binding protein (G protein), alpha z polypeptide	5.21573	1.6665	-1.64605	0.000679243	yes	6.97187	2.29709	-1.60174	0.000602923	yes
RGD:2736	GRIN1	glutamate receptor, ionotropic, N-methyl D-aspartate 1	12.3476	1.02772	-3.58672	0.000679243	yes	18.9293	2.67799	-2.8214	0.000602923	yes
RGD:2737	GRIN2A	glutamate receptor, ionotropic, N-methyl D-aspartate 2A	0.560895	0.064421	-3.12213	0.000679243	yes	0.801281	0.11705	-2.77518	0.000602923	yes
RGD:2742	GRM1	glutamate receptor, metabotropic 1	0.72659	0.0659546	-3.46159	0.000679243	yes	1.25018	0.173179	-2.85181	0.000602923	yes
RGD:2745	Grm4	glutamate receptor, metabotropic 4	1.88421	0.0743083	-4.66429	0.000679243	yes	2.34249	0.317543	-2.88302	0.000602923	yes
RGD:2746	Grm5	glutamate receptor, metabotropic 5	3.08221	0.904613	-1.76859	0.000679243	yes	4.8768	2.29967	-1.08451	0.000602923	yes
RGD:2769	gucy1b3	guanylate cyclase 1, soluble, beta 3	14.2104	4.52232	-1.65181	0.000679243	yes	15.1337	6.56925	-1.20396	0.000602923	yes
RGD:2782	Hba-a2	hemoglobin alpha, adult chain 2	594.8	219.6	-1.43752	0.000679243	yes	214.95	934.175	2.11969	0.000602923	yes
RGD:2785	HCK	hemopoietic cell kinase	61.5971	107.069	0.7976	0.00359905	yes	28.6265	56.6586	0.984944	0.000602923	yes
RGD:2804	HMGCS2	3-hydroxy-3-methylglutaryl-Coenzyme A synthase 2 (mitochondrial)	14.2493	5.62706	-1.34044	0.000679243	yes	12.045	8.01958	-0.58684	0.020478	yes
RGD:2825	HP	haptoglobin	2.6151	23.9318	3.19399	0.000679243	yes	2.39255	5.37641	1.16809	0.00164464	yes
RGD:2870	IGF2	insulin-like growth factor 2	118.942	40.6273	-1.54973	0.000679243	yes	409.471	852.096	1.05726	0.0021153	yes
RGD:2875	igfbp4	insulin-like growth factor binding protein 4	56.0757	114.541	1.03042	0.000679243	yes	17.8687	55.788	1.64252	0.000602923	yes
RGD:2911	ina	internexin neuronal intermediate filament protein, alpha	13.2508	0.90075	-3.87881	0.000679243	yes	14.7467	2.19132	-2.75052	0.000602923	yes
RGD:2934	ITPR3	inositol 1,4,5-triphosphate receptor, type 3	19.8948	12.6613	-0.651963	0.0223127	yes	14.2003	20.3783	0.521108	0.01499	yes
RGD:2948	aadat	aminoadipate aminotransferase	2.82888	0.783488	-1.85225	0.00271697	yes	8.41843	3.47256	-1.27755	0.000602923	yes
RGD:2955	Kcnc1	potassium voltage gated channel, Shaw-related subfamily, member 1	6.13498	0.337569	-4.18381	0.000679243	yes	8.31674	0.863677	-3.26745	0.000602923	yes
RGD:2958	KCNJ3	potassium inwardly-rectifying channel, subfamily J, member 3	2.09894	0.178922	-3.55226	0.00176105	yes	3.95346	1.07471	-1.87916	0.000602923	yes
RGD:2959	Kcnj6	potassium inwardly-rectifying channel, subfamily J, member 6	0.775707	0.0837224	-3.21183	0.000679243	yes	1.44903	0.25596	-2.5011	0.000602923	yes
RGD:2963	KCNN2	potassium intermediate/small conductance calcium-activated channel, subfamily N, member 2	6.41061	1.76645	-1.85961	0.000679243	yes	12.4509	5.73394	-1.11865	0.000602923	yes
RGD:2992	STMN1	stathmin 1	188.359	122.803	-0.617141	0.0174634	yes	236.893	168.627	-0.490402	0.0153359	yes
RGD:2997	ldhb	lactate dehydrogenase B	376.721	172.803	-1.12437	0.000679243	yes	827.931	555.314	-0.576206	0.0159246	yes
RGD:3015	lox	lysyl oxidase	45.0949	117.163	1.37749	0.000679243	yes	18.7326	13.3593	-0.487706	0.045684	yes
RGD:3017	Lpl	lipoprotein lipase	24.9176	52.0028	1.06142	0.000679243	yes	10.4122	17.9615	0.786629	0.000602923	yes
RGD:3038	MAN2A1	mannosidase, alpha, class 2A, member 1	25.0762	39.6631	0.66148	0.0141845	yes	19.5398	26.2603	0.426469	0.0463064	yes
RGD:3043	MAP1B	microtubule-associated protein 1B	72.3274	33.4489	-1.11259	0.00176105	yes	66.0113	36.5651	-0.852246	0.00164464	yes
RGD:3044	map2	microtubule-associated protein 2	25.9058	7.19456	-1.84829	0.000679243	yes	36.4352	15.2688	-1.25475	0.000602923	yes
RGD:3045	MAPK13	mitogen activated protein kinase 13	5.56264	15.5906	1.48683	0.000679243	yes	1.95883	4.805	1.29455	0.000602923	yes
RGD:3057	MC4R	melanocortin 4 receptor	0.576289	0.0976629	-2.56091	0.0299939	yes	1.12121	0.54962	-1.02855	0.049398	yes
RGD:3088	MGP	matrix Gla protein	1441.04	2940.47	1.02894	0.000679243	yes	714.555	1354.41	0.922543	0.000602923	yes
RGD:3100	mmp7	matrix metallopeptidase 7	1.69116	46.2881	4.77456	0.000679243	yes	1.32772	40.5583	4.93297	0.000602923	yes
RGD:3127	mx1	myxovirus (influenza virus) resistance 1	46.952	18.9632	-1.30799	0.000679243	yes	33.2304	11.712	-1.50452	0.000602923	yes
RGD:3141	Mylpf	myosin light chain, phosphorylatable, fast skeletal muscle	12.448	1.05213	-3.56454	0.000679243	yes	7.53183	2.42764	-1.63344	0.000602923	yes
RGD:3160	nefm	neurofilament, medium polypeptide	189.087	9.14321	-4.3702	0.000679243	yes	146.53	37.8619	-1.95238	0.000602923	yes
RGD:3163	Neu1	sialidase 1 (lysosomal sialidase)	41.5829	69.529	0.741625	0.00481154	yes	27.9392	38.5078	0.462862	0.029905	yes
RGD:3177	Ngfr	nerve growth factor receptor (TNFR superfamily, member 16)	54.8996	35.2889	-0.637581	0.0314854	yes	12.6072	17.974	0.511664	0.0134189	yes
RGD:3184	NOS1	nitric oxide synthase 1, neuronal	2.19769	0.367486	-2.58022	0.000679243	yes	1.85505	0.379222	-2.29035	0.000602923	yes
RGD:3198	Npy1r	neuropeptide Y receptor Y1	2.32225	0.873437	-1.41075	0.0141845	yes	3.86985	1.85408	-1.06157	0.000602923	yes
RGD:3199	NPY5R	neuropeptide Y receptor Y5	0.679988	0.063992	-3.40954	0.0203765	yes	1.11675	0.0918722	-3.60353	0.000602923	yes
RGD:3218	nxph1	neurexophilin 1	7.00853	3.63882	-0.945641	0.0260495	yes	9.20551	5.12606	-0.844647	0.00164464	yes
RGD:3249	SERPINE1	serine (or cysteine) peptidase inhibitor, clade E, member 1	20.119	85.1204	2.08095	0.000679243	yes	5.22538	8.2618	0.66092	0.00662103	yes
RGD:3258	Pax6	paired box 6	6.61668	3.06399	-1.1107	0.00923501	yes	12.4294	7.80282	-0.671694	0.00585049	yes
RGD:3270	Pcolce	procollagen C-endopeptidase enhancer	215.469	336.342	0.642449	0.0329226	yes	95.5743	215.892	1.17561	0.000602923	yes
RGD:3271	PCP4	Purkinje cell protein 4	103.418	6.9985	-3.8853	0.000679243	yes	88.5185	11.7882	-2.90864	0.000602923	yes
RGD:3273	Pcsk2	proprotein convertase subtilisin/kexin type 2	6.59815	1.4886	-2.1481	0.000679243	yes	9.99922	3.48035	-1.52258	0.000602923	yes
RGD:3278	pde1b	phosphodiesterase 1B, calmodulin-dependent	7.72734	1.87675	-2.04173	0.000679243	yes	12.154	5.77256	-1.07414	0.000602923	yes
RGD:3305	PF4	platelet factor 4	292.214	831.69	1.50902	0.000679243	yes	124.335	569.458	2.19536	0.000602923	yes
RGD:3343	PLAU	plasminogen activator, urokinase	58.4512	108.029	0.88611	0.00124042	yes	22.2878	31.1702	0.483914	0.025975	yes
RGD:3353	PLOD2	procollagen lysine, 2-oxoglutarate 5-dioxygenase 2	21.6758	52.9557	1.2887	0.000679243	yes	10.4902	17.0822	0.703457	0.00164464	yes
RGD:3392	PRKAR1B	protein kinase, cAMP dependent regulatory, type I, beta	40.6238	9.37873	-2.11486	0.000679243	yes	53.3046	12.4487	-2.09827	0.000602923	yes
RGD:3394	prkar2b	protein kinase, cAMP dependent regulatory, type II beta	7.41166	12.0883	0.705744	0.0339243	yes	7.40444	11.6291	0.651277	0.00256695	yes
RGD:3397	PRKCG	protein kinase C, gamma	3.25107	0.57003	-2.5118	0.000679243	yes	6.53467	0.994163	-2.71656	0.000602923	yes
RGD:3414	prpH	peripherin	53.1082	2.71413	-4.29038	0.000679243	yes	28.4027	7.21922	-1.97611	0.000602923	yes
RGD:3426	psmb8	proteasome (prosome, macropain) subunit, beta type 8 (large multifunctional peptidase 7)	97.5836	63.1733	-0.627323	0.0243908	yes	90.553	45.2873	-0.999655	0.000602923	yes
RGD:3439	Ptgs1	prostaglandin-endoperoxide synthase 1	22.9051	36.0319	0.653607	0.0141845	yes	17.4872	24.7271	0.499791	0.0156512	yes
RGD:3448	PTPN5	protein tyrosine phosphatase, non-receptor type 5	10.6732	2.55563	-2.06224	0.000679243	yes	9.55325	2.04328	-2.22511	0.000602923	yes
RGD:3451	Ptprc	protein tyrosine phosphatase, receptor type, C	37.9106	65.3078	0.784653	0.00224569	yes	25.435	37.7208	0.568547	0.00300301	yes
RGD:3457	Pvalb	parvalbumin	24.0385	1.65248	-3.86264	0.000679243	yes	23.2097	5.47347	-2.0842	0.000602923	yes
RGD:3472	RT1-A2	RT1 class I, CE14; RT1 class I, CE16; RT1 class Ia, locus A2; RT1 class Ib, locus Cl; RT1 class Ia, locus A1; RT1 class I, A3	14.0336	1.37557	-3.35078	0.000679243	yes	14.0339	1.55962	-3.16965	0.000602923	yes
RGD:3501	RT1-O1	RT1 class Ib, locus H2-Q-like, grc region	2.80216	0.672536	-2.05885	0.0249389	yes	2.23878	0.687382	-1.70353	0.0306885	yes
RGD:3528	RAB3A	RAB3A, member RAS oncogene family	68.232	10.9431	-2.64043	0.000679243	yes	81.1694	24.8832	-1.70576	0.000602923	yes
RGD:3555	Resp18	regulated endocrine-specific protein 18	158.124	56.2757	-1.49047	0.000679243	yes	362.974	181.458	-1.00023	0.000602923	yes
RGD:3561	RGS1	regulator of G-protein signaling 1	27.5424	80.8177	1.55302	0.000679243	yes	21.5572	31.2419	0.535309	0.0137057	yes
RGD:3567	RGS4	regulator of G-protein signaling 4	6.25931	2.64636	-1.24199	0.00402241	yes	11.3676	5.36143	-1.08424	0.000602923	yes
RGD:3569	RGS6	regulator of G-protein signaling 6	6.19889	1.29411	-2.26005	0.000679243	yes	10.2693	5.48729	-0.904169	0.00164464	yes
RGD:3570	rgs7	regulator of G-protein signaling 7	5.23717	0.600103	-3.1255	0.000679243	yes	7.50808	0.955066	-2.97477	0.000602923	yes
RGD:3617	Pcsk1n	proprotein convertase subtilisin/kexin type 1 inhibitor	257.581	88.8081	-1.53626	0.000679243	yes	344.791	185.103	-0.897398	0.000602923	yes
RGD:3626	scg2	secretogranin II (chromogranin C)	54.4421	9.9037	-2.45868	0.000679243	yes	124.515	37.0219	-1.74987	0.000602923	yes
RGD:3632	Scn2a1	sodium channel, voltage-gated, type II, alpha 1	3.03787	0.717903	-2.0812	0.000679243	yes	4.45226	1.38215	-1.68762	0.000602923	yes
RGD:3633	SCN2B	sodium channel, voltage-gated, type II, beta	10.2285	4.40573	-1.21514	0.0206736	yes	17.27	10.0842	-0.776167	0.00698511	yes
RGD:3638	SCN8A	sodium channel, voltage gated, type VIII, alpha subunit	3.88712	1.19604	-1.70044	0.000679243	yes	5.22508	2.11203	-1.30682	0.000602923	yes
RGD:3669	SCG5	secretogranin V	55.6362	13.1294	-2.08322	0.000679243	yes	76.707	41.5206	-0.885533	0.000602923	yes
RGD:3680	ST8SIA3	ST8 alpha-N-acetyl-neuraminide alpha-2,8-sialyltransferase 3	3.96411	0.378497	-3.38864	0.000679243	yes	3.28233	0.763846	-2.10337	0.000602923	yes
RGD:3709	Slc3a1	solute carrier family 3, member 1	7.06361	2.16601	-1.70536	0.000679243	yes	11.8139	5.57438	-1.0836	0.000602923	yes
RGD:3728	SNAP25	synaptosomal-associated protein 25	178.753	6.78806	-4.71882	0.000679243	yes	212.887	24.0938	-3.14335	0.000602923	yes
RGD:3747	Serpina3n	serine (or cysteine) peptidase inhibitor, clade A, member 3N	12.5147	2.52665	-2.30833	0.000679243	yes	4.16079	1.89631	-1.13366	0.0021153	yes
RGD:3751	Sptbn2	spectrin, beta, non-erythrocytic 2	5.23761	0.53703	-3.28583	0.000679243	yes	7.39172	1.03843	-2.8315	0.000602923	yes
RGD:3761	sst	somatostatin	65.2766	8.34795	-2.96707	0.000679243	yes	111.193	12.7282	-3.12697	0.000602923	yes
RGD:3762	SSTR1	somatostatin receptor 1	1.30765	0.244997	-2.41614	0.000679243	yes	2.29932	0.761595	-1.59411	0.000602923	yes
RGD:3781	EEF1A2	eukaryotic translation elongation factor 1 alpha 2	49.8688	2.79902	-4.15514	0.000679243	yes	47.7269	6.09277	-2.96963	0.000602923	yes
RGD:3784	STX1B	syntaxin 1B	20.7201	4.17909	-2.30977	0.000679243	yes	29.1643	6.88759	-2.08213	0.000602923	yes
RGD:3785	STXBP1	syntaxin binding protein 1	61.4331	28.7179	-1.09707	0.0119255	yes	78.4936	40.8256	-0.943101	0.000602923	yes
RGD:3786	ABCC8	ATP-binding cassette, sub-family C (CFTR/MRP), member 8	2.5643	0.460513	-2.47725	0.000679243	yes	7.39067	4.30115	-0.780983	0.000602923	yes
RGD:3798	Syn2	synapsin II	11.3973	1.1877	-3.26245	0.000679243	yes	17.4331	3.78513	-2.20341	0.00340106	yes
RGD:3802	Syp	synaptophysin	78.5188	6.47917	-3.59916	0.000679243	yes	92.9169	13.4314	-2.79033	0.000602923	yes
RGD:3803	Syt1	synaptotagmin I	9.37018	2.15479	-2.12053	0.000679243	yes	18.0796	4.46242	-2.01846	0.000602923	yes
RGD:3804	Syt2	synaptotagmin II	7.96732	0.281949	-4.82059	0.000679243	yes	11.5935	2.20925	-2.39169	0.000602923	yes
RGD:3805	syt3	synaptotagmin III	9.90245	3.91345	-1.33935	0.00176105	yes	11.1495	6.49064	-0.780552	0.0011425	yes
RGD:3806	Syt5	synaptotagmin V	8.66017	2.41272	-1.84374	0.000679243	yes	14.8759	6.70607	-1.14944	0.000602923	yes
RGD:3807	TAC1	tachykinin 1	18.0354	2.6257	-2.78006	0.000679243	yes	23.1608	5.95654	-1.95914	0.000602923	yes
RGD:3826	TBXAS1	thromboxane A synthase 1, platelet	62.7201	107.076	0.771638	0.00359905	yes	30.9991	43.9122	0.502396	0.0130943	yes
RGD:3841	tef	thyrotrophic embryonic factor	40.7192	21.8736	-0.896519	0.000679243	yes	37.4285	64.1722	0.777811	0.000602923	yes
RGD:3859	Thrsp	thyroid hormone responsive	9.8069	1.27321	-2.94533	0.000679243	yes	81.5338	25.657	-1.66804	0.000602923	yes
RGD:3860	THY1	Thy-1 cell surface antigen	140.308	50.2944	-1.48013	0.000679243	yes	135.349	38.0618	-1.83027	0.000602923	yes
RGD:3899	TPM4	tropomyosin 4	309.265	498.504	0.688764	0.010283	yes	146.906	217.45	0.565791	0.00381868	yes
RGD:3904	TRHR	thyrotropin releasing hormone receptor	0.580045	0.0714491	-3.02118	0.00224569	yes	0.92581	0.279461	-1.72807	0.000602923	yes
RGD:3913	TST	thiosulfate sulfurtransferase, mitochondrial	49.4109	17.5913	-1.48997	0.000679243	yes	105.069	67.1998	-0.644806	0.0011425	yes
RGD:3928	Uchl1	ubiquitin carboxyl-terminal esterase L1 (ubiquitin thiolesterase)	347.492	71.3147	-2.28471	0.000679243	yes	321.638	121.798	-1.40094	0.000602923	yes
RGD:3930	Uts2	urotensin 2	19.5136	0.310951	-5.97165	0.0153795	yes	21.719	7.78312	-1.48054	0.000602923	yes
RGD:3940	UMOD	uromodulin	0.0510977	0.644163	3.6561	0.0162883	yes	0.702593	4.26692	2.60243	0.000602923	yes
RGD:3948	VAMP1	vesicle-associated membrane protein 1	112.73	19.8433	-2.50614	0.000679243	yes	113.087	39.7059	-1.51001	0.000602923	yes
RGD:3962	Vipr2	vasoactive intestinal peptide receptor 2	3.35595	1.45918	-1.20156	0.0112819	yes	2.59101	5.06073	0.965833	0.000602923	yes
RGD:3965	TRPV2	transient receptor potential cation channel, subfamily V, member 2	53.1065	90.74	0.772849	0.00439827	yes	31.2425	48.1465	0.623922	0.000602923	yes
RGD:3986	rnf112	ring finger protein 112	16.7871	5.33603	-1.65351	0.000679243	yes	22.9412	14.082	-0.704087	0.000602923	yes
RGD:61308	FLT3	fms-related tyrosine kinase 3	2.72661	0.612079	-2.15532	0.000679243	yes	3.21668	1.83819	-0.807285	0.00624881	yes
RGD:61800	HTR2A	5-hydroxytryptamine (serotonin) receptor 2A	1.09169	0.29276	-1.89878	0.0302451	yes	0.833163	0.226529	-1.8789	0.0101304	yes
RGD:61806	ECEL1	endothelin converting enzyme-like 1	5.76504	0.835969	-2.78581	0.000679243	yes	4.34069	0.810268	-2.42145	0.000602923	yes
RGD:61808	Faah	fatty acid amide hydrolase	6.91105	1.75902	-1.97413	0.000679243	yes	7.44738	5.20193	-0.517685	0.036258	yes
RGD:61811	FCGRT	Fc fragment of IgG, receptor, transporter, alpha	195.945	565.224	1.52837	0.000679243	yes	151.693	397.169	1.3886	0.000602923	yes
RGD:61818	HTR3A	5-hydroxytryptamine (serotonin) receptor 3a	1.07097	0.135294	-2.98475	0.00271697	yes	1.56863	0.321449	-2.28684	0.000602923	yes
RGD:61825	tcea2	transcription elongation factor A (SII), 2	27.6453	11.691	-1.24163	0.000679243	yes	35.8174	23.9363	-0.58146	0.00698511	yes
RGD:61827	KCNAB1	potassium voltage-gated channel, shaker-related subfamily, beta member 1	6.97953	2.44818	-1.51142	0.000679243	yes	8.00693	3.35143	-1.25647	0.000602923	yes
RGD:61830	Kcnab3	potassium voltage-gated channel, shaker-related subfamily, beta member 3	2.66324	0.687928	-1.95285	0.00124042	yes	3.705	1.50802	-1.29682	0.000602923	yes
RGD:61833	NRGN	neurogranin	9.84984	2.77631	-1.82693	0.000679243	yes	16.5846	2.426	-2.77319	0.000602923	yes
RGD:61840	SLC28A2	similar to solute carrier family 28, member 2; solute carrier family 28 (sodium-coupled nucleoside transporter), member 2	16.6289	45.2639	1.44466	0.000679243	yes	9.27528	14.3807	0.632674	0.00300301	yes
RGD:61850	F10	coagulation factor X	10.5125	5.65261	-0.895117	0.0487776	yes	9.58993	4.77109	-1.0072	0.000602923	yes
RGD:61855	Gabra1	gamma-aminobutyric acid (GABA) A receptor, alpha 1	1.86215	0.131903	-3.81942	0.000679243	yes	2.34248	0.439994	-2.41248	0.000602923	yes
RGD:61859	GABRA5	gamma-aminobutyric acid (GABA) A receptor, alpha 5	2.72293	0.123494	-4.46265	0.000679243	yes	4.35843	0.473222	-3.20322	0.000602923	yes
RGD:61860	gng7	guanine nucleotide binding protein (G protein), gamma 7	6.66299	2.40736	-1.46872	0.000679243	yes	10.7279	6.64848	-0.690277	0.00300301	yes
RGD:61862	GRIA2	glutamate receptor, ionotropic, AMPA 2	11.0641	3.83207	-1.52968	0.000679243	yes	17.3972	5.52397	-1.65507	0.000602923	yes
RGD:61863	GRIA4	glutamate receptor, ionotropic, AMPA4	6.24089	1.8231	-1.77535	0.000679243	yes	8.24884	3.56089	-1.21195	0.000602923	yes
RGD:61893	pfkp	phosphofructokinase, platelet	78.0175	32.5115	-1.26285	0.000679243	yes	99.1055	47.0368	-1.07518	0.000602923	yes
RGD:61904	Ptprn2	protein tyrosine phosphatase, receptor type, N polypeptide 2	7.14458	1.41254	-2.33855	0.000679243	yes	15.0004	4.86744	-1.62376	0.000602923	yes
RGD:61922	SCN7A	sodium channel, voltage-gated, type VII, alpha	19.2282	11.4427	-0.748801	0.00560095	yes	28.732	52.6916	0.874914	0.000602923	yes
RGD:61925	Prkce	protein kinase C, epsilon	6.80708	3.53652	-0.944707	0.0192305	yes	8.50858	5.75585	-0.56389	0.025176	yes
RGD:61958	S1PR1	sphingosine-1-phosphate receptor 1	33.2346	20.836	-0.67361	0.0209451	yes	47.5047	32.7655	-0.535892	0.00873442	yes
RGD:61966	Gabrg2	gamma-aminobutyric acid (GABA) A receptor, gamma 2	4.70086	0.343304	-3.77537	0.000679243	yes	8.05849	1.24351	-2.69609	0.000602923	yes
RGD:619708	fez1	fasciculation and elongation protein zeta 1 (zygin I)	198.612	61.1719	-1.69901	0.000679243	yes	382.875	240.375	-0.671585	0.000602923	yes
RGD:619715	SV2A	synaptic vesicle glycoprotein 2a	38.1406	22.6607	-0.751137	0.00853458	yes	43.5412	27.5086	-0.662495	0.000602923	yes
RGD:619716	SV2B	synaptic vesicle glycoprotein 2b	8.13397	1.85878	-2.1296	0.000679243	yes	15.4386	9.14053	-0.756189	0.000602923	yes
RGD:619718	Sv2c	synaptic vesicle glycoprotein 2c	5.64318	2.48119	-1.18548	0.00520391	yes	5.99292	2.38696	-1.32809	0.000602923	yes
RGD:61972	Slc15a2	solute carrier family 15 (H+/peptide transporter), member 2	28.0966	10.5988	-1.40649	0.000679243	yes	48.8837	34.1005	-0.519561	0.0101304	yes
RGD:61974	hpd	4-hydroxyphenylpyruvate dioxygenase	2.9826	0.18708	-3.99485	0.00560095	yes	0.763229	0.133693	-2.51319	0.0254294	yes
RGD:619756	BBOX1	butyrobetaine (gamma), 2-oxoglutarate dioxygenase (gamma-butyrobetaine hydroxylase) 1	2.05761	0.497991	-2.04678	0.00599214	yes	5.40607	2.79085	-0.953875	0.012493	yes
RGD:61976	Ckmt1	creatine kinase, mitochondrial 1, ubiquitous	40.5399	1.6222	-4.64332	0.000679243	yes	48.7179	6.56655	-2.89124	0.000602923	yes
RGD:619767	POU3F1	POU class 3 homeobox 1	8.31987	4.63686	-0.843413	0.02147	yes	4.95001	9.10456	0.879156	0.000602923	yes
RGD:619768	POU3F3	POU class 3 homeobox 3	16.0763	7.56984	-1.0866	0.000679243	yes	21.5215	15.0729	-0.513818	0.0130943	yes
RGD:619782	MCF2L	MCF.2 cell line derived transforming sequence-like	5.80292	3.08126	-0.913259	0.015988	yes	6.20812	3.63162	-0.773544	0.000602923	yes
RGD:619788	Trpc6	transient receptor potential cation channel, subfamily C, member 6	5.316	19.5702	1.88025	0.000679243	yes	4.53307	9.02124	0.992839	0.000602923	yes
RGD:619799	Vegfb	vascular endothelial growth factor B; DnaJ (Hsp40) homolog, subfamily C, member 4	15.9753	41.1165	1.36388	0.000679243	yes	18.4735	39.1446	1.08335	0.000602923	yes
RGD:619805	RRAGB	Ras-related GTP binding B	12.2484	5.10395	-1.26291	0.000679243	yes	20.5021	13.7304	-0.578405	0.00767341	yes
RGD:619809	NTN1	netrin 1	30.7241	50.5203	0.717494	0.010961	yes	33.0543	47.0178	0.50837	0.0137057	yes
RGD:619858	GRM8	glutamate receptor, metabotropic 8	0.691709	0.0655392	-3.39974	0.00224569	yes	0.985621	0.234339	-2.07243	0.000602923	yes
RGD:619864	Gabbr2	gamma-aminobutyric acid (GABA) B receptor 2	5.68205	1.01242	-2.4886	0.000679243	yes	7.63924	1.46843	-2.37915	0.000602923	yes
RGD:619870	Ggt7	gamma-glutamyltransferase 7	16.152	7.10035	-1.18575	0.00124042	yes	14.7999	6.53165	-1.18006	0.000602923	yes
RGD:619890	Gpr149	G protein-coupled receptor 149	0.712582	0.174062	-2.03346	0.00705644	yes	1.93388	0.694846	-1.47673	0.000602923	yes
RGD:619895	Dlg2	discs, large homolog 2 (Drosophila)	4.73318	1.40437	-1.75289	0.000679243	yes	5.92774	3.79335	-0.644008	0.0187019	yes
RGD:619896	Serpini1	serine (or cysteine) peptidase inhibitor, clade I, member 1	6.634	1.43825	-2.20556	0.000679243	yes	10.4744	3.16417	-1.72697	0.000602923	yes
RGD:619914	SORL1	sortilin-related receptor, LDLR class A repeats-containing	7.10228	2.04031	-1.79949	0.000679243	yes	12.5806	7.68877	-0.710372	0.000602923	yes
RGD:619936	KRT19	keratin 19	2.5171	0.457154	-2.46101	0.000679243	yes	8.67751	2.68945	-1.68997	0.000602923	yes
RGD:619956	Zbp1	Z-DNA binding protein 1	8.2258	4.11369	-0.999721	0.0268199	yes	6.81262	2.63501	-1.3704	0.000602923	yes
RGD:619990	DNAH12	dynein, axonemal, heavy polypeptide 12	8.12667	2.15904	-1.91228	0.000679243	yes	24.4876	14.9176	-0.715033	0.000602923	yes
RGD:620000	RIMS1	regulating synaptic membrane exocytosis 1	1.31118	0.312107	-2.07076	0.000679243	yes	1.76237	0.376786	-2.2257	0.000602923	yes
RGD:620001	RIMS2	regulating synaptic membrane exocytosis 2	3.17744	1.61024	-0.980591	0.0179812	yes	3.88653	1.40264	-1.47033	0.000602923	yes
RGD:620005	C4b	complement component 4B (Childo blood group)	125.841	73.9264	-0.767438	0.00633476	yes	144.385	247.145	0.775431	0.0011425	yes
RGD:620017	tgfbi	transforming growth factor, beta induced	88.1692	155.303	0.816743	0.00316174	yes	51.1816	102.881	1.00728	0.000602923	yes
RGD:620023	CHRM2	cholinergic receptor, muscarinic 2	1.38355	0.144902	-3.25522	0.000679243	yes	1.85854	0.45083	-2.04351	0.000602923	yes
RGD:620054	PPFIA3	protein tyrosine phosphatase, receptor type, f polypeptide (PTPRF), interacting protein (liprin), alpha 3	4.48728	1.07476	-2.06182	0.000679243	yes	5.55595	1.66226	-1.74089	0.000602923	yes
RGD:620055	Ppfia4	protein tyrosine phosphatase, receptor type, f polypeptide (PTPRF), interacting protein (liprin), alpha 4	5.70469	3.03143	-0.912149	0.00359905	yes	7.04984	4.93812	-0.51363	0.020782	yes
RGD:620059	SLC31A1	solute carrier family 31 (copper transporters), member 1	52.0343	89.8066	0.787358	0.00124042	yes	30.1382	43.9646	0.54475	0.00873442	yes
RGD:620073	RPH3A	rabphilin 3A	11.4985	0.816133	-3.8165	0.000679243	yes	15.0905	2.7749	-2.44313	0.000602923	yes
RGD:620106	nos1ap	nitric oxide synthase 1 (neuronal) adaptor protein	1.53406	0.530679	-1.53144	0.0122409	yes	2.46106	1.08336	-1.18377	0.000602923	yes
RGD:62012	SYT6	synaptotagmin VI	1.20313	0.379711	-1.66382	0.042348	yes	1.8465	0.672861	-1.45641	0.00424184	yes
RGD:62013	Syt7	synaptotagmin VII	6.51933	1.54664	-2.07558	0.000679243	yes	8.85576	3.10491	-1.51206	0.000602923	yes
RGD:620139	Chn1	chimerin (chimaerin) 1	16.7239	5.05097	-1.72728	0.000679243	yes	25.9328	8.38747	-1.62847	0.000602923	yes
RGD:620163	fgf12	fibroblast growth factor 12	17.6071	4.59137	-1.93916	0.000679243	yes	22.8861	12.4584	-0.877353	0.00164464	yes
RGD:620191	CASKIN1	CASK interacting protein 1	13.0161	4.5293	-1.52293	0.000679243	yes	18.4416	11.3133	-0.704937	0.000602923	yes
RGD:620194	SLC8A2	similar to Ferritin light chain 2 (Ferritin L subunit 2) (Ferritin subunit LG); SUMO1 activating enzyme subunit 1; solute carrier family 8 (sodium/calcium exchanger), member 2	4.40042	0.863578	-2.34924	0.000679243	yes	6.05137	2.19616	-1.46228	0.000602923	yes
RGD:620195	Mmp12	matrix metallopeptidase 12	53.0914	95.9956	0.854491	0.00359905	yes	11.281	76.5203	2.76195	0.000602923	yes
RGD:620197	SLC8A3	solute carrier family 8 (sodium/calcium exchanger), member 3	2.66353	0.787693	-1.75763	0.000679243	yes	3.5887	1.60353	-1.16221	0.000602923	yes
RGD:62020	PRMT1	protein arginine methyltransferase 1	3.72582	1.5011	-1.31154	0.0309597	yes	2.87266	1.17858	-1.28533	0.0054538	yes
RGD:620211	NRXN2	neurexin 2	23.1666	12.1618	-0.929694	0.000679243	yes	25.1381	17.8206	-0.496328	0.0165832	yes
RGD:620212	Nrxn3	neurexin 3	2.62054	0.588369	-2.15507	0.000679243	yes	3.70724	1.60333	-1.20927	0.000602923	yes
RGD:620223	dlgap1	discs, large (Drosophila) homolog-associated protein 1	4.87183	1.78574	-1.44794	0.000679243	yes	7.82545	3.85265	-1.02232	0.000602923	yes
RGD:620254	Abcb9	ATP-binding cassette, sub-family B (MDR/TAP), member 9	6.87961	2.24267	-1.61711	0.000679243	yes	9.58366	5.32706	-0.847236	0.000602923	yes
RGD:620274	LOC687233	amphiphysin; similar to amphiphysin 1; similar to Amphiphysin	22.503	8.07204	-1.47911	0.000679243	yes	29.2271	17.0344	-0.778855	0.000602923	yes
RGD:620277	SVOP	SV2 related protein	4.06547	0.446661	-3.18617	0.000679243	yes	5.9918	0.795475	-2.9131	0.000602923	yes
RGD:62029	Myh6	myosin, heavy chain 6, cardiac muscle, alpha	2.20177	0.566302	-1.95902	0.000679243	yes	2.06167	1.27567	-0.692566	0.019569	yes
RGD:620297	psd	pleckstrin and Sec7 domain containing	4.29862	1.22546	-1.81055	0.000679243	yes	5.44478	1.49015	-1.86942	0.000602923	yes
RGD:620314	RYR2	ryanodine receptor 2, cardiac	1.61807	0.149275	-3.43823	0.000679243	yes	2.40087	0.439442	-2.44981	0.000602923	yes
RGD:620359	GLS2	glutaminase 2 (liver, mitochondrial)	5.59148	2.8127	-0.991273	0.0351621	yes	6.7426	3.54891	-0.92593	0.000602923	yes
RGD:62037	ARC	activity-regulated cytoskeleton-associated protein	1.10581	0.41401	-1.41737	0.0220249	yes	1.18591	0.366805	-1.69291	0.000602923	yes
RGD:620385	CABP1	calcium binding protein 1	18.0228	1.00253	-4.16811	0.000679243	yes	16.5922	2.32843	-2.83308	0.000602923	yes
RGD:620390	EFNA3	ephrin A3	2.46491	0.669551	-1.88027	0.0491962	yes	4.2559	0.593893	-2.84119	0.000602923	yes
RGD:620395	RASGRF1	RAS protein-specific guanine nucleotide-releasing factor 1	2.65465	0.446628	-2.57138	0.000679243	yes	3.53812	0.888292	-1.99388	0.000602923	yes
RGD:620420	PCDH21	protocadherin 21	1.50108	2.8864	0.943273	0.0419175	yes	1.90175	1.03746	-0.87428	0.00944801	yes
RGD:62043	XDH	xanthine dehydrogenase	20.1202	36.992	0.878569	0.000679243	yes	5.99928	13.8024	1.20206	0.000602923	yes
RGD:620430	MYOC	myocilin	59.8786	15.8814	-1.9147	0.000679243	yes	91.1814	37.9089	-1.2662	0.000602923	yes
RGD:620433	PAX4	paired box 4	1.15153	0.0984373	-3.5482	0.0373897	yes	2.85916	0.577213	-2.30842	0.000602923	yes
RGD:620465	CXCR4	chemokine (C-X-C motif) receptor 4	68.8513	107.699	0.645453	0.0166169	yes	53.4445	75.2879	0.494377	0.0130943	yes
RGD:620490	B4GALNT1	beta-1,4-N-acetyl-galactosaminyl transferase 1	6.54946	1.57571	-2.05537	0.00176105	yes	6.88568	3.27343	-1.0728	0.0021153	yes
RGD:62050	TNNI2	troponin I type 2 (skeletal, fast)	6.52945	1.37564	-2.24686	0.00176105	yes	5.46312	0.948348	-2.52624	0.000602923	yes
RGD:620505	crh	corticotropin releasing hormone	2.57681	0.477959	-2.43063	0.00316174	yes	1.71587	0.391031	-2.13359	0.0054538	yes
RGD:620515	Olr1	oxidized low density lipoprotein (lectin-like) receptor 1	9.86951	15.4394	0.645565	0.0339243	yes	9.96048	6.62916	-0.587389	0.00767341	yes
RGD:620521	plscr1	phospholipid scramblase 1	10.6981	21.796	1.0267	0.00224569	yes	6.50331	15.9552	1.29478	0.000602923	yes
RGD:620531	SLC17A6	solute carrier family 17 (sodium-dependent inorganic phosphate cotransporter), member 6	7.35825	1.51179	-2.28311	0.000679243	yes	10.952	1.20109	-3.18877	0.000602923	yes
RGD:620535	Cblb	Cas-Br-M (murine) ecotropic retroviral transforming sequence b	12.2689	19.9534	0.701633	0.015988	yes	7.68926	10.7944	0.489369	0.0318686	yes
RGD:62054	Pdyn	prodynorphin	6.90906	1.3623	-2.34244	0.000679243	yes	6.85306	1.32843	-2.36703	0.000602923	yes
RGD:620546	SYNE1	spectrin repeat containing, nuclear envelope 1	8.60066	4.97523	-0.789684	0.00176105	yes	14.0771	9.24494	-0.606612	0.00256695	yes
RGD:620552	NINJ2	ninjurin 2	27.0138	8.52314	-1.66424	0.000679243	yes	41.3381	29.4456	-0.48942	0.0395438	yes
RGD:620612	PTH2R	parathyroid hormone 2 receptor	0.729983	0.22492	-1.69845	0.0395254	yes	0.688232	0.0964671	-2.83479	0.00662103	yes
RGD:620633	ITIH3	inter-alpha trypsin inhibitor, heavy chain 3	91.5465	12.1407	-2.91465	0.000679243	yes	121.052	37.9509	-1.67343	0.000602923	yes
RGD:62064	ADRA1D	adrenergic, alpha-1D-, receptor	2.48931	0.773296	-1.68665	0.00124042	yes	2.05577	1.21356	-0.760433	0.0405492	yes
RGD:620655	dhrs9	dehydrogenase/reductase (SDR family) member 9	21.2605	55.1465	1.3751	0.000679243	yes	25.5809	38.2203	0.579271	0.0108599	yes
RGD:620687	PYGL	phosphorylase, glycogen, liver	18.0034	33.9839	0.916585	0.00124042	yes	10.5316	16.2487	0.625599	0.00381868	yes
RGD:620690	birc2	baculoviral IAP repeat-containing 2	30.8387	67.08	1.12114	0.000679243	yes	22.3966	50.3606	1.16902	0.000602923	yes
RGD:620691	Hcn3	hyperpolarization-activated cyclic nucleotide-gated potassium channel 3	1.70895	0.354937	-2.26748	0.000679243	yes	2.19067	0.509388	-2.10454	0.000602923	yes
RGD:620699	Rhbdl1	rhomboid, veinlet-like 1 (Drosophila)	10.1114	3.33842	-1.59874	0.00124042	yes	13.9474	9.47927	-0.557144	0.0367723	yes
RGD:62071	gap43	growth associated protein 43	134.274	56.9649	-1.23703	0.000679243	yes	100.508	49.3443	-1.02636	0.000602923	yes
RGD:62072	Slc18a3	solute carrier family 18 (vesicular acetylcholine), member 3	6.38775	0.246325	-4.69667	0.000679243	yes	5.21774	1.82168	-1.51816	0.000602923	yes
RGD:620734	CTNND2	catenin (cadherin-associated protein), delta 2 (neural plakophilin-related arm-repeat protein)	21.1533	6.98952	-1.59762	0.000679243	yes	25.3005	16.2681	-0.637123	0.000602923	yes
RGD:620758	snai1	snail homolog 1 (Drosophila)	14.2987	25.5884	0.839603	0.010961	yes	9.33728	19.3948	1.0546	0.000602923	yes
RGD:620777	PTPRN	protein tyrosine phosphatase, receptor type, N	133.632	75.5956	-0.821888	0.00224569	yes	180.406	117.352	-0.620405	0.00381868	yes
RGD:620780	ptprr	protein tyrosine phosphatase, receptor type, R	1.59833	0.451176	-1.82481	0.00124042	yes	2.68427	1.0178	-1.39907	0.000602923	yes
RGD:620787	SLC25A27	solute carrier family 25, member 27	7.22448	1.97969	-1.86762	0.000679243	yes	11.1981	4.65125	-1.26756	0.000602923	yes
RGD:620805	GNG3	guanine nucleotide binding protein (G protein), gamma 3	36.9376	12.0115	-1.62067	0.000679243	yes	34.8585	10.5949	-1.71815	0.000602923	yes
RGD:620808	GNG8	guanine nucleotide binding protein (G protein), gamma 8	13.3519	5.94007	-1.16849	0.0447767	yes	23.2887	14.6325	-0.670453	0.0397911	yes
RGD:620829	AKAP5	A kinase (PRKA) anchor protein 5	1.18988	0.462381	-1.36366	0.0321667	yes	1.88827	0.667176	-1.50092	0.000602923	yes
RGD:62083	KCNA6	potassium voltage gated channel, shaker related subfamily, member 6	23.5027	8.54133	-1.4603	0.000679243	yes	30.6111	22.5275	-0.442368	0.0418701	yes
RGD:620843	lmx1b	LIM homeobox transcription factor 1 beta	1.34075	0.288548	-2.21616	0.0131967	yes	2.59246	0.584059	-2.15013	0.000602923	yes
RGD:620845	APBA2	amyloid beta (A4) precursor protein-binding, family A, member 2	28.519	14.0662	-1.01969	0.000679243	yes	43.5619	28.693	-0.602365	0.00164464	yes
RGD:620850	Nppc	natriuretic peptide precursor C	6.24968	1.76099	-1.8274	0.00176105	yes	6.38478	2.1223	-1.58901	0.000602923	yes
RGD:620866	f2rl1	coagulation factor II (thrombin) receptor-like 1	2.58527	4.99008	0.948746	0.0287369	yes	1.27069	0.686661	-0.887937	0.0335115	yes
RGD:620874	CHI3L1	chitinase 3-like 1	72.6131	15.2271	-2.25359	0.000679243	yes	207.644	140.113	-0.567522	0.00662103	yes
RGD:620888	nucb2	nucleobindin 2	80.4695	137.916	0.777281	0.000679243	yes	72.1504	129.826	0.847497	0.000602923	yes
RGD:620900	B4GALT1	UDP-Gal:betaGlcNAc beta 1,4- galactosyltransferase, polypeptide 1	25.6619	47.8	0.897382	0.000679243	yes	19.5411	27.8145	0.509327	0.012493	yes
RGD:620906	six1	SIX homeobox 1	4.01722	7.84261	0.965137	0.013873	yes	8.03513	11.8346	0.55862	0.020478	yes
RGD:620908	Fbn1	fibrillin 1	73.7775	127.075	0.784424	0.0305115	yes	26.2323	35.4899	0.436065	0.0449631	yes
RGD:620915	TRAK2	trafficking protein, kinesin binding 2	82.8307	44.5292	-0.895414	0.00176105	yes	112.715	74.9909	-0.587888	0.00424184	yes
RGD:620921	KHDRBS3	KH domain containing, RNA binding, signal transduction associated 3	41.1945	19.5978	-1.07176	0.000679243	yes	72.8893	47.2586	-0.625129	0.000602923	yes
RGD:620928	SLC6A7	solute carrier family 6 (neurotransmitter transporter, L-proline), member 7	1.37293	0.0458926	-4.90286	0.00853458	yes	2.52377	0.540501	-2.22321	0.000602923	yes
RGD:620981	CALB2	calbindin 2	20.4666	2.90686	-2.81574	0.000679243	yes	29.7278	5.52065	-2.4289	0.000602923	yes
RGD:620986	RTN1	reticulon 1	91.9053	31.1305	-1.56182	0.000679243	yes	112.401	49.2984	-1.18904	0.000602923	yes
RGD:620990	Nap1l3	nucleosome assembly protein 1-like 3	8.02306	2.63218	-1.60789	0.000679243	yes	10.7104	5.48564	-0.965286	0.000602923	yes
RGD:620997	Calcb	calcitonin-related polypeptide, beta	42.3774	92.6106	1.12788	0.000679243	yes	6.56522	3.14536	-1.06162	0.0146519	yes
RGD:620998	Nell1	NEL-like 1 (chicken)	6.43392	2.21093	-1.54105	0.000679243	yes	9.04963	4.47334	-1.01651	0.000602923	yes
RGD:621007	DAB2	disabled homolog 2, mitogen-responsive phosphoprotein (Drosophila)	112.577	191.726	0.76813	0.00705644	yes	80.4709	112.774	0.486895	0.0189589	yes
RGD:621011	SHANK1	SH3 and multiple ankyrin repeat domains 1	4.95921	0.612047	-3.0184	0.000679243	yes	7.18764	1.75786	-2.03169	0.000602923	yes
RGD:621024	rps10	ribosomal protein S10; similar to 40S ribosomal protein S10; similar to ribosomal protein S10	6.56943	70.5309	3.42442	0.000679243	yes	9.4637	57.3693	2.5998	0.000602923	yes
RGD:621071	KIF27	kinesin family member 27	1.1776	0.336771	-1.80601	0.00224569	yes	1.44145	0.816056	-0.820781	0.0235227	yes
RGD:621075	SFRP4	secreted frizzled-related protein 4	35.6405	92.265	1.37226	0.000679243	yes	17.4286	37.3555	1.09987	0.000602923	yes
RGD:621117	nlgn1	neuroligin 1	3.29206	1.01281	-1.70062	0.000679243	yes	4.58372	2.27433	-1.01108	0.000602923	yes
RGD:621129	OLIG1	oligodendrocyte transcription factor 1	132.006	68.8367	-0.939349	0.000679243	yes	130.789	91.4003	-0.516973	0.0168685	yes
RGD:621138	dao	D-amino-acid oxidase	11.1681	1.74881	-2.67493	0.000679243	yes	34.8426	23.0492	-0.596137	0.007336	yes
RGD:621153	Clstn3	calsyntenin 3	18.5812	1.87265	-3.31069	0.000679243	yes	26.0937	4.6285	-2.49508	0.000602923	yes
RGD:621201	RpL30	ribosomal protein L30	28.9095	2.05056	-3.81745	0.000679243	yes	20.288	1.4663	-3.79037	0.000602923	yes
RGD:621209	SCG3	secretogranin III	79.5222	22.7475	-1.80565	0.000679243	yes	140.283	66.6469	-1.07373	0.000602923	yes
RGD:621216	CHST10	carbohydrate sulfotransferase 10	10.1353	5.57673	-0.861898	0.0179812	yes	15.1294	9.20853	-0.716311	0.0011425	yes
RGD:621242	ADAMTS4	ADAM metallopeptidase with thrombospondin type 1 motif, 4	61.8632	39.7948	-0.636499	0.0144556	yes	47.0059	34.8802	-0.430436	0.0431556	yes
RGD:621252	MT3	metallothionein 3	1349.75	313.711	-2.10518	0.000679243	yes	3260.25	1717.76	-0.924454	0.000602923	yes
RGD:621306,RGD:69269	unknown	unknown	74.9882	19.7825	-1.92244	0.000679243	yes	105.228	38.7036	-1.44298	0.000602923	yes
RGD:621341	NRG1	neuregulin 1	1.57376	0.596275	-1.40017	0.0157049	yes	1.12707	0.387902	-1.53881	0.0021153	yes
RGD:621345	NOVA1	neuro-oncological ventral antigen 1	7.51025	3.72899	-1.01008	0.000679243	yes	8.07907	4.61557	-0.807681	0.000602923	yes
RGD:621358	Kcnc3	potassium voltage gated channel, Shaw-related subfamily, member 3	11.2951	1.13997	-3.30863	0.000679243	yes	14.0448	3.58863	-1.96853	0.000602923	yes
RGD:621370	GCNT1	glucosaminyl (N-acetyl) transferase 1, core 2	10.8991	7.04947	-0.628625	0.0382699	yes	7.13789	4.5266	-0.657068	0.0021153	yes
RGD:621382	PLOD1	procollagen-lysine 1, 2-oxoglutarate 5-dioxygenase 1	109.326	161.912	0.566579	0.0459082	yes	81.4788	125.136	0.619	0.0011425	yes
RGD:621402	SLC32A1	solute carrier family 32 (GABA vesicular transporter), member 1	8.72527	0.39273	-4.47359	0.000679243	yes	12.4962	1.29	-3.27605	0.000602923	yes
RGD:621405	HEY2	hairy/enhancer-of-split related with YRPW motif 2	12.363	6.96131	-0.828594	0.0174634	yes	22.0742	13.2826	-0.732824	0.000602923	yes
RGD:621418	ADAP1	ArfGAP with dual PH domains 1	55.2605	36.2497	-0.608279	0.0263317	yes	72.2036	53.6628	-0.428149	0.0449631	yes
RGD:621447	KCNK1	potassium channel, subfamily K, member 1	7.37034	1.09637	-2.749	0.000679243	yes	10.6418	6.3255	-0.750484	0.000602923	yes
RGD:621449	Kcnk4	potassium channel, subfamily K, member 4	1.34639	0.189911	-2.8257	0.023142	yes	2.46759	1.22011	-1.01609	0.0318686	yes
RGD:621451	KCNK9	potassium channel, subfamily K, member 9	3.46466	1.22189	-1.5036	0.023142	yes	4.3067	1.14533	-1.91083	0.000602923	yes
RGD:621458	NEFL	neurofilament, light polypeptide	205.163	8.68416	-4.56224	0.000679243	yes	170.374	41.423	-2.0402	0.000602923	yes
RGD:621461	ngb	neuroglobin	5.30072	1.99653	-1.4087	0.00667506	yes	7.11633	4.32339	-0.71897	0.0228971	yes
RGD:621476	KCNN4	potassium intermediate/small conductance calcium-activated channel, subfamily N, member 4	26.4599	48.1271	0.863039	0.000679243	yes	16.7683	8.87546	-0.917839	0.000602923	yes
RGD:621504	KCNQ2	potassium voltage-gated channel, subfamily Q, member 2	3.40969	0.378411	-3.17162	0.000679243	yes	5.76882	1.00445	-2.52187	0.000602923	yes
RGD:621512	gdf10	growth differentiation factor 10	7.21599	3.39848	-1.08631	0.0147508	yes	9.1623	21.3022	1.21722	0.000602923	yes
RGD:621537	GABBR1	gamma-aminobutyric acid (GABA) B receptor 1	84.4203	35.1796	-1.26285	0.000679243	yes	109.416	72.8366	-0.587087	0.00585049	yes
RGD:621540	TRIM9	tripartite motif-containing 9	16.4044	6.52571	-1.32987	0.000679243	yes	34.1184	23.3418	-0.547633	0.00507255	yes
RGD:621581	per3	period homolog 3 (Drosophila)	16.6555	7.64299	-1.12379	0.000679243	yes	10.8481	29.4211	1.43941	0.000602923	yes
RGD:621593	ndrg4	N-myc downstream regulated gene 4	105.028	22.8838	-2.19837	0.000679243	yes	162.566	59.3488	-1.45373	0.000602923	yes
RGD:621594	Nsf	N-ethylmaleimide-sensitive factor	53.021	24.7533	-1.09894	0.000679243	yes	67.376	25.1817	-1.41986	0.000602923	yes
RGD:621596	TRIB1	tribbles homolog 1 (Drosophila)	7.39267	14.6469	0.986425	0.00599214	yes	5.54302	8.38531	0.597192	0.0294093	yes
RGD:621612	Nts	neurotensin	5.03059	0.606685	-3.05171	0.000679243	yes	11.7484	1.60073	-2.87566	0.000602923	yes
RGD:621625	AURKB	aurora kinase B	13.8302	27.7994	1.00723	0.00124042	yes	4.64557	14.1592	1.60781	0.000602923	yes
RGD:621641	soat1	sterol O-acyltransferase 1	80.1161	123.525	0.624639	0.018993	yes	47.2122	70.2494	0.573328	0.00256695	yes
RGD:621647	Vip	vasoactive intestinal peptide	5.60527	0.963867	-2.53988	0.000679243	yes	3.21658	0.456334	-2.81736	0.000602923	yes
RGD:621657	SCN3B	sodium channel, voltage-gated, type III, beta	7.37545	3.43328	-1.10315	0.00271697	yes	9.86533	2.82978	-1.80168	0.000602923	yes
RGD:621658	SEC16B	SEC16 homolog B (S. cerevisiae)	2.5748	5.73476	1.15528	0.00359905	yes	1.81711	4.74937	1.38609	0.000602923	yes
RGD:621670	GABRA4	gamma-aminobutyric acid (GABA) A receptor, alpha 4	0.989996	0.22903	-2.11189	0.00667506	yes	1.12231	0.302634	-1.89083	0.0021153	yes
RGD:621701	OPN4	opsin 4	0.818086	0.249565	-1.71284	0.0182632	yes	1.53053	0.610376	-1.32626	0.00381868	yes
RGD:621704	Grin3a	glutamate receptor, ionotropic, N-methyl-D-aspartate 3A	1.66927	0.478981	-1.80118	0.000679243	yes	2.81628	1.71062	-0.71927	0.0137057	yes
RGD:621719	calY	calcyon neuron-specific vesicular protein	40.528	11.8437	-1.77481	0.000679243	yes	60.8615	12.6115	-2.27079	0.000602923	yes
RGD:621732	GABRG1	gamma-aminobutyric acid (GABA) A receptor, gamma 1	18.5895	6.01878	-1.62695	0.000679243	yes	30.988	20.3486	-0.606781	0.00507255	yes
RGD:621734	Ncdn	neurochondrin	65.4331	20.1261	-1.70095	0.000679243	yes	76.2608	27.4666	-1.47326	0.000602923	yes
RGD:621735	Gabrg3	gamma-aminobutyric acid (GABA) A receptor, gamma 3	1.24299	0.3341	-1.89546	0.0119255	yes	1.09551	0.268796	-2.02702	0.00164464	yes
RGD:621738	khdrbs2	KH domain containing, RNA binding, signal transduction associated 2	1.32351	0.213545	-2.63175	0.00124042	yes	2.0498	0.465292	-2.13928	0.000602923	yes
RGD:621751	Fbxo2	F-box protein 2	74.1756	20.6545	-1.84449	0.000679243	yes	107.139	74.79	-0.518569	0.0137057	yes
RGD:621755	Unc5a	unc-5 homolog A (C. elegans)	1.58575	0.383736	-2.04698	0.00176105	yes	2.02304	0.367092	-2.46231	0.000602923	yes
RGD:621760	Oas1a	2'-5' oligoadenylate synthetase 1A	16.7758	7.07434	-1.24571	0.00224569	yes	17.941	9.78417	-0.874741	0.000602923	yes
RGD:621768	Slpi	secretory leukocyte peptidase inhibitor	24.1154	42.2071	0.807532	0.0384306	yes	6.70186	22.4323	1.74294	0.000602923	yes
RGD:621786	bin1	bridging integrator 1	128.432	66.4976	-0.949626	0.000679243	yes	141.854	104.029	-0.447427	0.0460998	yes
RGD:621787	Celsr3	cadherin, EGF LAG seven-pass G-type receptor 3 (flamingo homolog, Drosophila)	2.71045	0.900089	-1.59039	0.000679243	yes	2.85704	0.914832	-1.64294	0.000602923	yes
RGD:621792	actn3	actinin alpha 3	1.31695	0.341876	-1.94565	0.00176105	yes	0.92961	0.288626	-1.68743	0.00340106	yes
RGD:621824	SLC6A5	solute carrier family 6 (neurotransmitter transporter, glycine), member 5	5.058	0.121286	-5.38208	0.000679243	yes	7.11355	0.798113	-3.15591	0.000602923	yes
RGD:621836	Slc38a4	solute carrier family 38, member 4	0.301261	1.06331	1.81947	0.013873	yes	0.249867	0.877507	1.81225	0.00767341	yes
RGD:621844	Necab2	N-terminal EF-hand calcium binding protein 2	10.9822	3.4314	-1.6783	0.000679243	yes	10.8939	2.49627	-2.12567	0.000602923	yes
RGD:621854	Hapln2	hyaluronan and proteoglycan link protein 2	89.558	32.1195	-1.47937	0.000679243	yes	121.02	77.4492	-0.64392	0.000602923	yes
RGD:621859	PPP1R1B	protein phosphatase 1, regulatory (inhibitor) subunit 1B	23.0931	5.62537	-2.03744	0.000679243	yes	129.06	86.63	-0.575103	0.0021153	yes
RGD:621876	Syt12	synaptotagmin XII	1.88622	0.668782	-1.49589	0.0179812	yes	3.51503	1.96618	-0.838139	0.0168685	yes
RGD:621886	Rapgef4	Rap guanine nucleotide exchange factor (GEF) 4	5.68193	2.3717	-1.26046	0.000679243	yes	6.55304	2.77199	-1.24124	0.000602923	yes
RGD:628592	Unc13c	unc-13 homolog C (C. elegans)	3.4331	0.442477	-2.95584	0.000679243	yes	5.85911	0.821985	-2.8335	0.000602923	yes
RGD:628594	RASD2	RASD family, member 2	1.62157	0.302442	-2.42266	0.000679243	yes	2.51618	0.514332	-2.29046	0.000602923	yes
RGD:628595	tubb3	tubulin, beta 3	206.466	40.0531	-2.36592	0.000679243	yes	138.683	57.5329	-1.26933	0.000602923	yes
RGD:628611	ELAVL2	ELAV (embryonic lethal, abnormal vision, Drosophila)-like 2 (Hu antigen B)	3.78359	0.275639	-3.7789	0.000679243	yes	3.72056	0.657826	-2.49974	0.000602923	yes
RGD:628616	Prrxl1	paired related homeobox protein-like 1	1.30786	0.0980606	-3.73739	0.00359905	yes	2.6097	0.363887	-2.84232	0.000602923	yes
RGD:628617	GPR56	G protein-coupled receptor 56	65.5444	33.0564	-0.987541	0.000679243	yes	73.3121	50.2867	-0.543875	0.00662103	yes
RGD:628647	Gsbs	G substrate	1.02404	0.0995787	-3.36229	0.010961	yes	0.702994	0.0916106	-2.93993	0.020478	yes
RGD:628660	SLCO1C1	solute carrier organic anion transporter family, member 1c1	19.1012	8.5974	-1.15169	0.000679243	yes	23.8076	11.9725	-0.9917	0.000602923	yes
RGD:628672	OLFM3	olfactomedin 3	1.49052	0.0702171	-4.40785	0.000679243	yes	1.976	0.117326	-4.07399	0.000602923	yes
RGD:628685	FBLN2	fibulin 2	96.5845	167.168	0.791437	0.0112819	yes	15.7345	23.0537	0.551068	0.0046581	yes
RGD:628691	Cttnbp2	cortactin binding protein 2	10.9761	5.47738	-1.00281	0.000679243	yes	13.9922	10.08	-0.473124	0.0213607	yes
RGD:628703	BAALC	brain and acute leukemia, cytoplasmic	37.3703	13.5038	-1.46852	0.000679243	yes	47.4297	32.144	-0.561243	0.00300301	yes
RGD:628706	Sfxn5	sideroflexin 5	42.6777	14.1182	-1.59593	0.000679243	yes	54.885	37.595	-0.545868	0.0137057	yes
RGD:628719	Cyp4a8	cytochrome P450 4X1; cytochrome P450, family 4, subfamily a, polypeptide 8	1.48023	0.0816791	-4.17971	0.0209451	yes	1.95289	0.222779	-3.13193	0.000602923	yes
RGD:628723	NXPH4	neurexophilin 4	3.56816	0.3826	-3.22127	0.000679243	yes	3.94285	0.627496	-2.65156	0.000602923	yes
RGD:628737	SLC6A11	solute carrier family 6 (neurotransmitter transporter, GABA), member 11	13.9893	3.51774	-1.9916	0.000679243	yes	19.637	8.01771	-1.29232	0.000602923	yes
RGD:628744	FAIM2	Fas apoptotic inhibitory molecule 2	111.133	31.5906	-1.81472	0.000679243	yes	149.968	96.4268	-0.637149	0.00340106	yes
RGD:628772	SHANK2	SH3 and multiple ankyrin repeat domains 2	1.634	0.341212	-2.25966	0.000679243	yes	3.07281	0.889561	-1.78839	0.000602923	yes
RGD:628780	CSDC2	cold shock domain containing C2, RNA binding	34.5836	13.0984	-1.40069	0.000679243	yes	48.5652	30.2122	-0.684795	0.000602923	yes
RGD:628799	CST6	cystatin E/M	10.8825	27.3046	1.32714	0.00124042	yes	12.3237	33.7782	1.45466	0.000602923	yes
RGD:628803	CACNG3	calcium channel, voltage-dependent, gamma subunit 3	2.09572	0.204553	-3.3569	0.00816669	yes	3.04654	0.413604	-2.88085	0.000602923	yes
RGD:628807	CACNG7	calcium channel, voltage-dependent, gamma subunit 7	42.8852	18.6499	-1.20131	0.000679243	yes	58.4535	41.1486	-0.506447	0.02653	yes
RGD:628808	Cacng8	calcium channel, voltage-dependent, gamma subunit 8	2.44634	0.508019	-2.26767	0.00124042	yes	3.91091	0.795796	-2.29703	0.000602923	yes
RGD:628821	MX2	myxovirus (influenza virus) resistance 2	57.4752	18.4779	-1.63714	0.000679243	yes	63.3631	22.7716	-1.47641	0.000602923	yes
RGD:628829	Kcnc2	potassium voltage gated channel, Shaw-related subfamily, member 2	2.58604	0.321469	-3.008	0.000679243	yes	4.77708	0.779108	-2.61623	0.000602923	yes
RGD:628835	gpr37l1	G protein-coupled receptor 37-like 1	134.64	62.5354	-1.10637	0.000679243	yes	159.593	113.478	-0.491982	0.025975	yes
RGD:628852	Cacna1b	calcium channel, voltage-dependent, N type, alpha 1B subunit	3.04646	0.854464	-1.83404	0.000679243	yes	3.69945	0.763986	-2.27569	0.000602923	yes
RGD:628856	ACOT7	acyl-CoA thioesterase 7	70.6389	42.8952	-0.719648	0.0179812	yes	71.454	43.6814	-0.709994	0.000602923	yes
RGD:628884	PRRX1	paired related homeobox 1	31.6126	54.0068	0.772644	0.00481154	yes	26.2023	35.846	0.45212	0.0459154	yes
RGD:631326	entpd3	ectonucleoside triphosphate diphosphohydrolase 3	1.54218	0.105072	-3.87551	0.000679243	yes	1.81955	0.293343	-2.63292	0.000602923	yes
RGD:631328	TBKBP1	TBK1 binding protein 1	12.5277	7.89475	-0.666161	0.0428169	yes	13.2473	8.7424	-0.599596	0.007336	yes
RGD:631330	Cip98	CASK-interacting protein CIP98	19.2458	9.46363	-1.02408	0.000679243	yes	28.836	19.8478	-0.538891	0.00767341	yes
RGD:631331	Fcgr2b	Fc fragment of IgG, low affinity IIb, receptor (CD32); Fc fragment of IgG, low affinity IIa, receptor (CD32)	80.1687	129.896	0.696244	0.00741465	yes	101.454	138.464	0.448687	0.0346218	yes
RGD:631335	obscn	obscurin, cytoskeletal calmodulin and titin-interacting RhoGEF	1.26661	0.264594	-2.25912	0.000679243	yes	0.83476	0.501605	-0.734811	0.00164464	yes
RGD:631360	CACNA2D2	calcium channel, voltage-dependent, alpha 2/delta subunit 2	3.46638	0.640694	-2.43572	0.000679243	yes	5.2431	0.955498	-2.4561	0.000602923	yes
RGD:631361	CACNA2D3	calcium channel, voltage-dependent, alpha2/delta subunit 3	4.77009	0.837783	-2.50937	0.000679243	yes	7.27771	3.5862	-1.02103	0.000602923	yes
RGD:631371	Gpld1	glycosylphosphatidylinositol specific phospholipase D1	7.55156	1.9895	-1.92437	0.000679243	yes	10.3642	5.80629	-0.835916	0.000602923	yes
RGD:631397	LAT2	linker for activation of T cells family, member 2	41.4195	68.4312	0.724344	0.0380701	yes	31.1254	50.4316	0.696234	0.00300301	yes
RGD:631404	SCN4B	sodium channel, type IV, beta	16.5874	3.56604	-2.21769	0.000679243	yes	29.5479	21.1898	-0.479686	0.0180695	yes
RGD:631407	SLC4A10	solute carrier family 4, sodium bicarbonate transporter-like, member 10	2.85816	0.414543	-2.7855	0.000679243	yes	5.88445	1.74598	-1.75287	0.000602923	yes
RGD:631441	PPP2R2B	protein phosphatase 2 (formerly 2A), regulatory subunit B (PR 52), beta isoform	25.5197	10.7274	-1.25031	0.000679243	yes	29.9771	15.6102	-0.941371	0.000602923	yes
RGD:67401	CCNF	cyclin F, pseudogene 1; cyclin F	7.71981	12.3533	0.678255	0.0409477	yes	5.43801	8.03669	0.563522	0.0238136	yes
RGD:68324	PDLIM1	PDZ and LIM domain 1	28.3089	48.3207	0.771385	0.00816669	yes	21.5878	30.2211	0.485342	0.0364964	yes
RGD:68327	Hap1	huntingtin-associated protein 1	16.6778	3.47636	-2.26228	0.000679243	yes	26.2809	4.69847	-2.48375	0.000602923	yes
RGD:68366	GRID1	glutamate receptor, ionotropic, delta 1	11.2785	5.92178	-0.92947	0.0088655	yes	12.3502	8.40883	-0.554555	0.0168685	yes
RGD:68380	LTBP2	latent transforming growth factor beta binding protein 2	23.6001	59.7634	1.34047	0.000679243	yes	7.36738	20.1862	1.45414	0.000602923	yes
RGD:68381	DDX25	DEAD (Asp-Glu-Ala-Asp) box polypeptide 25	7.13132	2.95543	-1.2708	0.00599214	yes	10.6029	6.61248	-0.681191	0.0143756	yes
RGD:68382	CACNB1	calcium channel, voltage-dependent, beta 1 subunit	7.1397	2.02488	-1.81803	0.000679243	yes	10.18	4.83734	-1.07345	0.000602923	yes
RGD:68385	CACNB4	calcium channel, voltage-dependent, beta 4 subunit	3.41705	1.61966	-1.07706	0.01774	yes	4.86561	2.90761	-0.742788	0.00585049	yes
RGD:68393	KCND2	potassium voltage gated channel, Shal-related family, member 2	3.73309	0.539401	-2.79094	0.000679243	yes	5.22536	1.5121	-1.78898	0.000602923	yes
RGD:68394	Kcnd3	potassium voltage gated channel, Shal-related family, member 3	4.12064	1.78054	-1.21055	0.00359905	yes	6.96433	3.76344	-0.887934	0.000602923	yes
RGD:68400	CD244	Cd244 molecule, natural killer cell receptor 2B4	1.56505	0.358365	-2.1267	0.0112819	yes	1.05718	0.390836	-1.43559	0.021971	yes
RGD:68407	LRP2	low density lipoprotein-related protein 2	0.671073	0.246619	-1.44418	0.00271697	yes	1.10012	0.459406	-1.25982	0.000602923	yes
RGD:68417	Freq	frequenin homolog (Drosophila)	8.77285	3.44802	-1.34728	0.00224569	yes	11.813	3.6875	-1.67966	0.000602923	yes
RGD:68419	PFKM	phosphofructokinase, muscle	65.386	24.2751	-1.4295	0.000679243	yes	105.929	73.6276	-0.52478	0.012493	yes
RGD:68433	AQP9	aquaporin 9	3.91918	1.26669	-1.62949	0.00402241	yes	10.8541	5.05587	-1.10222	0.000602923	yes
RGD:68438	OPRL1	opiate receptor-like 1	2.64826	0.229355	-3.52939	0.00224569	yes	3.81735	0.481755	-2.9862	0.000602923	yes
RGD:68940	KCNK12	potassium channel, subfamily K, member 12	1.36566	0.443319	-1.62319	0.0263317	yes	1.15164	0.248144	-2.21444	0.000602923	yes
RGD:68944	CACNA1I	calcium channel, voltage-dependent, T type, alpha 1I subunit	1.62603	0.246027	-2.72447	0.000679243	yes	3.08224	0.655003	-2.2344	0.000602923	yes
RGD:68946	Penk	proenkephalin 1	42.4086	6.61148	-2.68131	0.000679243	yes	57.4744	11.2613	-2.35155	0.000602923	yes
RGD:68947	STMN2	stathmin-like 2	89.5505	10.0237	-3.15929	0.000679243	yes	66.6397	18.732	-1.83088	0.000602923	yes
RGD:68957	Qsox1	quiescin Q6 sulfhydryl oxidase 1	20.8485	42.4482	1.02576	0.000679243	yes	16.8539	32.0989	0.92944	0.000602923	yes
RGD:69224	gpX3	glutathione peroxidase 3	201.718	520.571	1.36776	0.000679243	yes	312.457	785.25	1.3295	0.000602923	yes
RGD:69247	Kcnj11	potassium inwardly rectifying channel, subfamily J, member 11	2.63883	0.348955	-2.91878	0.000679243	yes	7.3235	3.91509	-0.903487	0.000602923	yes
RGD:69267	Slc5a5	solute carrier family 5 (sodium iodide symporter), member 5	1.12443	0.22361	-2.33014	0.00316174	yes	7.2176	0.997016	-2.85583	0.000602923	yes
RGD:69270	SLC5A7	solute carrier family 5 (choline transporter), member 7	3.55913	0.145061	-4.6168	0.000679243	yes	3.97432	1.42003	-1.48479	0.000602923	yes
RGD:69276	SNAP91	synaptosomal-associated protein 91	16.2418	2.42656	-2.74272	0.000679243	yes	19.5521	5.59691	-1.80462	0.000602923	yes
RGD:69286	CDH8	cadherin 8	1.51732	0.284863	-2.41319	0.000679243	yes	2.95437	0.459628	-2.68431	0.000602923	yes
RGD:69288	ST14	suppression of tumorigenicity 14 (colon carcinoma)	21.2242	55.4616	1.38578	0.000679243	yes	16.9024	30.3667	0.845258	0.000602923	yes
RGD:69301	TAGLN3	transgelin 3	86.198	15.3495	-2.48946	0.000679243	yes	163.589	72.4679	-1.17466	0.000602923	yes
RGD:69302	SERPINH1	serine (or cysteine) peptidase inhibitor, clade H, member 1	364.013	626.689	0.783761	0.0276235	yes	273.512	390.563	0.513949	0.0465355	yes
RGD:69307	slit1	slit homolog 1 (Drosophila)	2.03504	0.3213	-2.66306	0.000679243	yes	3.21156	0.558291	-2.52419	0.000602923	yes
RGD:69309	FABP4	fatty acid binding protein 4, adipocyte	80.9773	189.253	1.22473	0.000679243	yes	27.8814	85.9745	1.62461	0.000602923	yes
RGD:69312	Fabp7	fatty acid binding protein 7, brain	1185.72	522.466	-1.18235	0.000679243	yes	1935.72	990.761	-0.966261	0.000602923	yes
RGD:69329	mapt	microtubule-associated protein tau	51.9979	20.5477	-1.33948	0.000679243	yes	84.0365	55.288	-0.604051	0.00256695	yes
RGD:69332	RGD1560872	similar to interferon induced transmembrane protein 2 (1-8D); interferon induced transmembrane protein 2	642.585	984.913	0.616109	0.0384306	yes	337.742	570.469	0.756227	0.000602923	yes
RGD:69333	MSLN	mesothelin	26.9037	51.9162	0.948379	0.000679243	yes	6.94125	3.33536	-1.05735	0.000602923	yes
RGD:69335	Trpv6	transient receptor potential cation channel, subfamily V, member 6	0.973538	0.293966	-1.72759	0.0119255	yes	1.614	0.93315	-0.790456	0.0447291	yes
RGD:69340	CALB1	calbindin 1	16.3116	3.4923	-2.22365	0.000679243	yes	22.0128	4.58557	-2.26317	0.000602923	yes
RGD:69349	stmn4	stathmin-like 4	181.213	77.6887	-1.22191	0.000679243	yes	204.772	148.708	-0.461541	0.0311713	yes
RGD:69350	PCDH8	protocadherin 8	2.12097	0.34117	-2.63616	0.000679243	yes	3.14866	0.503282	-2.6453	0.000602923	yes
RGD:69353	ech1	enoyl coenzyme A hydratase 1, peroxisomal	245.421	143.947	-0.769722	0.00316174	yes	440.173	314.669	-0.484235	0.0301508	yes
RGD:69363	nupr1	nuclear protein 1	227.328	350.155	0.62322	0.0235857	yes	418.327	675.073	0.690413	0.000602923	yes
RGD:69364	Scn1a	sodium channel, voltage-gated, type I, alpha	4.89883	0.240484	-4.34842	0.000679243	yes	6.56212	0.964489	-2.76633	0.000602923	yes
RGD:69368	SCN9A	sodium channel, voltage-gated, type IX, alpha	1.09632	0.161566	-2.76246	0.000679243	yes	1.20531	0.253528	-2.24919	0.000602923	yes
RGD:69403	Acsl6	acyl-CoA synthetase long-chain family member 6	33.702	9.39079	-1.84352	0.000679243	yes	74.1447	54.0175	-0.456916	0.0301508	yes
RGD:69404	Ifi27l1	interferon, alpha-inducible protein 27 like 1	696.728	278.282	-1.32405	0.000679243	yes	989.594	453.529	-1.12564	0.000602923	yes
RGD:69412	AKAP6	A kinase (PRKA) anchor protein 6	8.4323	3.6193	-1.22021	0.000679243	yes	9.21367	5.58751	-0.72157	0.0011425	yes
RGD:69413	Rasgrf2	RAS protein-specific guanine nucleotide-releasing factor 2	1.4448	0.423117	-1.77174	0.00481154	yes	2.58858	0.71412	-1.85792	0.000602923	yes
RGD:69416	lancl1	LanC lantibiotic synthetase component C-like 1 (bacterial)	38.7556	18.7963	-1.04395	0.000679243	yes	39.594	24.8706	-0.67084	0.000602923	yes
RGD:69426	oprk1	opioid receptor, kappa 1	0.850004	0.209409	-2.02115	0.0238111	yes	1.24105	2.37398	0.935747	0.0370088	yes
RGD:70488	TFRC	transferrin receptor	53.1994	87.6529	0.720393	0.00633476	yes	26.502	17.805	-0.573819	0.00381868	yes
RGD:708347	BEGAIN	brain-enriched guanylate kinase-associated	10.8674	2.85377	-1.92907	0.000679243	yes	13.6432	6.33258	-1.10731	0.000602923	yes
RGD:708372	ERC2	ELKS/RAB6-interacting/CAST family member 2	1.25481	0.514664	-1.28577	0.0483567	yes	1.66544	0.679522	-1.29331	0.00300301	yes
RGD:708393	Oas1b	2-5 oligoadenylate synthetase 1B	17.7826	8.00485	-1.15152	0.00124042	yes	13.7861	6.58108	-1.06681	0.000602923	yes
RGD:708407	PEX5L	peroxisomal biogenesis factor 5-like	14.0309	4.30022	-1.70612	0.000679243	yes	19.8398	13.361	-0.570367	0.0137057	yes
RGD:708421	FAM5C	family with sequence similarity 5, member C	4.2614	1.82873	-1.22049	0.00741465	yes	4.03804	2.1905	-0.882396	0.00340106	yes
RGD:708430	Camk2n1	calcium/calmodulin-dependent protein kinase II inhibitor 1	191.993	98.3533	-0.965006	0.00224569	yes	280.077	146.549	-0.93444	0.000602923	yes
RGD:708446	CCR1	chemokine (C-C motif) receptor 1	2.50243	10.2397	2.03277	0.000679243	yes	4.09031	7.25105	0.82598	0.00381868	yes
RGD:708450	Adcy10	adenylate cyclase 10 (soluble)	0.365709	1.07879	1.56065	0.00705644	yes	0.323676	0.798627	1.30297	0.000602923	yes
RGD:708475	Akr1b8	aldo-keto reductase family 1, member B8	13.0158	34.6529	1.41271	0.000679243	yes	13.0486	39.0562	1.58166	0.000602923	yes
RGD:708491	HPCAL4	hippocalcin-like 4	6.92994	0.520184	-3.73575	0.00124042	yes	13.5531	1.49046	-3.18479	0.000602923	yes
RGD:708502	Slc45a1	solute carrier family 45, member 1	7.98275	1.85017	-2.10923	0.000679243	yes	7.1505	2.24093	-1.67395	0.000602923	yes
RGD:708512	SLC1A5	solute carrier family 1 (neutral amino acid transporter), member 5	13.3038	20.6909	0.637159	0.0376299	yes	8.34012	16.8098	1.01116	0.000602923	yes
RGD:708519	DBC1	deleted in bladder cancer 1 (human)	8.15048	4.07515	-1.00003	0.0125437	yes	9.44705	3.8557	-1.29287	0.000602923	yes
RGD:708526	ASRGL1	asparaginase like 1	62.6489	30.4526	-1.04073	0.000679243	yes	83.8756	55.2736	-0.601662	0.00300301	yes
RGD:708532	Iiig9	IIIG9 protein	2.08846	0.452781	-2.20555	0.00271697	yes	5.60591	1.92516	-1.54197	0.000602923	yes
RGD:708548	NECAB1	N-terminal EF-hand calcium binding protein 1	3.17778	0.917904	-1.7916	0.0106573	yes	7.24113	2.10788	-1.78042	0.000602923	yes
RGD:708569	ASAM	adipocyte-specific adhesion molecule	26.3095	41.5685	0.659908	0.0182632	yes	22.1746	34.5281	0.638861	0.0021153	yes
RGD:70880	B3GAT1	beta-1,3-glucuronyltransferase 1 (glucuronosyltransferase P)	27.1706	9.38634	-1.53341	0.000679243	yes	25.0974	15.9308	-0.655717	0.000602923	yes
RGD:70886	KCNIP1	Kv channel-interacting protein 1	9.70533	1.06819	-3.18361	0.000679243	yes	13.2444	3.54684	-1.90078	0.000602923	yes
RGD:70895	LOC688112	leukocyte immunoglobulin-like receptor, subfamily B (with TM and ITIM domains), member 3; similar to paired-Ig-like receptor A11; leukocyte immunoglobulin-like receptor, subfamily B (with TM and ITIM domains), member 3-like; paired-Ig-like receptor A2	6.26736	25.5432	2.02701	0.000679243	yes	2.08423	28.0222	3.74898	0.000602923	yes
RGD:70902	CNTNAP1	contactin associated protein 1	16.1303	4.91879	-1.7134	0.000679243	yes	21.5968	12.7838	-0.756496	0.00801403	yes
RGD:70926	Cyp4f1	cytochrome P450, family 4, subfamily f, polypeptide 1	2.68816	0.657937	-2.0306	0.000679243	yes	5.67148	3.49686	-0.697666	0.0183864	yes
RGD:70940	Hrsp12	heat-responsive protein 12	64.1433	29.9618	-1.09817	0.000679243	yes	210.359	116.018	-0.858509	0.000602923	yes
RGD:70944	cplx1	complexin 1	50.9803	2.13357	-4.5786	0.000679243	yes	57.1755	9.32789	-2.61578	0.000602923	yes
RGD:70963	FOLH1	folate hydrolase	8.43348	2.08452	-2.01642	0.000679243	yes	15.3572	8.16832	-0.910807	0.000602923	yes
RGD:70992	SNCB	synuclein, beta	52.5203	2.48491	-4.40161	0.000679243	yes	61.2361	5.55843	-3.46163	0.000602923	yes
RGD:71034	HTR7	5-hydroxytryptamine (serotonin) receptor 7	0.91598	0.135594	-2.75602	0.0238111	yes	1.7528	0.204406	-3.10015	0.000602923	yes
RGD:71085	COL4A3	collagen, type IV, alpha 3	1.98884	3.53058	0.827975	0.041484	yes	2.06797	3.82003	0.885365	0.000602923	yes
RGD:71087	Epb4.1l1	erythrocyte protein band 4.1-like 1	24.3274	11.4312	-1.08961	0.000679243	yes	32.6333	22.3044	-0.549019	0.0101304	yes
RGD:71095	CACNG2	calcium channel, voltage-dependent, gamma subunit 2	3.44601	0.105729	-5.02648	0.0265693	yes	4.60352	0.822681	-2.48433	0.000602923	yes
RGD:71096	DNM1	dynamin 1	71.1638	46.2103	-0.62293	0.0329226	yes	71.7295	48.7661	-0.556689	0.0118358	yes
RGD:71102	lsamp	limbic system-associated membrane protein	51.6748	26.4246	-0.967578	0.000679243	yes	59.9404	37.0714	-0.693221	0.000602923	yes
RGD:71103	slc27a2	solute carrier family 27 (fatty acid transporter), member 2	0.828867	0.098738	-3.06946	0.00224569	yes	1.18334	0.188207	-2.65247	0.000602923	yes
RGD:727780	GPX2	glutathione peroxidase 2	10.3792	22.6982	1.12889	0.00560095	yes	25.9363	38.6091	0.57397	0.0329611	yes
RGD:727787	Hs3st2	heparan sulfate (glucosamine) 3-O-sulfotransferase 2	1.4342	0.432235	-1.73036	0.00741465	yes	1.41198	0.58795	-1.26396	0.00698511	yes
RGD:727788	fam70a	family with sequence similarity 70, member A	11.564	2.34755	-2.30041	0.000679243	yes	15.7616	3.99477	-1.98023	0.000602923	yes
RGD:727790	KIF15	kinesin family member 15	3.08676	5.41968	0.812115	0.0329226	yes	1.01448	2.30539	1.18427	0.000602923	yes
RGD:727806	LPPR4	plasticity related gene 1	3.22634	0.90168	-1.83921	0.000679243	yes	5.92247	3.33115	-0.830179	0.000602923	yes
RGD:727813	RHBG	Rh family, B glycoprotein	0.856969	0.173185	-2.30693	0.0122409	yes	1.05482	0.148066	-2.83269	0.00164464	yes
RGD:727823	LPPR3	plasticity-related gene 2	7.43022	2.98692	-1.31474	0.00124042	yes	10.3876	6.21174	-0.741791	0.00164464	yes
RGD:727849	BST2	bone marrow stromal cell antigen 2	210.86	131.826	-0.677655	0.0122409	yes	321.239	230.858	-0.476638	0.025176	yes
RGD:727892	CDKN1C	cyclin-dependent kinase inhibitor 1C (P57)	41.6611	69.0787	0.72954	0.00359905	yes	35.2724	55.4625	0.652973	0.000602923	yes
RGD:727907	Odz2	odz, odd Oz/ten-m homolog 2 (Drosophila)	1.67297	0.63332	-1.4014	0.00224569	yes	1.42825	0.840047	-0.765712	0.0054538	yes
RGD:727958	Znf483	zinc finger protein 483	4.44738	1.83582	-1.27653	0.00402241	yes	7.78319	4.89461	-0.669167	0.00698511	yes
RGD:727967	LHFPL4	lipoma HMGIC fusion partner-like 4	5.98803	2.36013	-1.34322	0.0192305	yes	7.58888	3.95781	-0.939184	0.007336	yes
RGD:728891	gjb2	gap junction protein, beta 2	59.5356	26.8773	-1.14737	0.000679243	yes	81.2233	148.383	0.869364	0.000602923	yes
RGD:735017	Eif5b	eukaryotic translation initiation factor 5B, pseudogene 1; eukaryotic translation initiation factor 5B	0.991067	3.48582	1.81444	0.000679243	yes	1.66605	3.33592	1.00166	0.000602923	yes
RGD:735018	BPGM	2,3-bisphosphoglycerate mutase	115.746	59.3597	-0.963406	0.000679243	yes	123.859	84.3459	-0.554305	0.00944801	yes
RGD:735021	KIFC2	kinesin family member C2	14.6015	5.17034	-1.49778	0.000679243	yes	19.9368	10.7665	-0.888878	0.000602923	yes
RGD:735034	Scin	scinderin	0.709379	5.73931	3.01625	0.000679243	yes	0.384447	1.27046	1.72449	0.000602923	yes
RGD:735037	RT1-S3	histocompatibility 2, T region locus 23; histocompatibility 2, T region locus 24	45.0092	23.4488	-0.940709	0.000679243	yes	59.965	43.1295	-0.475445	0.0171931	yes
RGD:735044	GALNT13	UDP-N-acetyl-alpha-D-galactosamine:polypeptide N-acetylgalactosaminyltransferase 13 (GalNAc-T13)	2.42741	0.426939	-2.50731	0.000679243	yes	3.1906	1.7109	-0.899077	0.00944801	yes
RGD:735046	PRP-2	proline-rich protein	0.829234	0.348625	-1.2501	0.00271697	yes	0.963133	0.552342	-0.802174	0.0021153	yes
RGD:735057	rap2ip	Rap2 interacting protein	31.8033	13.8294	-1.20144	0.000679243	yes	31.6457	16.0023	-0.983729	0.000602923	yes
RGD:735058	ANGPTL4	angiopoietin-like 4	50.7524	77.0008	0.601398	0.0314854	yes	14.5251	9.65702	-0.588894	0.012493	yes
RGD:735061	MYH4	myosin, heavy chain 4, skeletal muscle	2.46382	0.748364	-1.71909	0.000679243	yes	0.888471	0.335795	-1.40375	0.000602923	yes
RGD:735066	MAL2	mal, T-cell differentiation protein 2	1.93322	0.211255	-3.19395	0.000679243	yes	4.32302	0.720789	-2.58439	0.000602923	yes
RGD:735102	MYBPC1	myosin binding protein C, slow type	0.705114	0.108028	-2.70646	0.00439827	yes	0.660562	0.26452	-1.32032	0.01499	yes
RGD:735110	Ica1l	islet cell autoantigen 1-like	0.944507	0.0995358	-3.24627	0.0233715	yes	1.16235	0.292161	-1.99221	0.00585049	yes
RGD:735133	Plekha4	pleckstrin homology domain containing, family A (phosphoinositide binding specific) member 4	47.212	28.3886	-0.733841	0.00633476	yes	52.1063	90.7542	0.800505	0.000602923	yes
RGD:735134	Klra5	killer cell lectin-like receptor, subfamily A, member 5	15.9261	28.2945	0.829127	0.0174634	yes	15.8259	24.3013	0.618752	0.0118358	yes
RGD:735170	PSAT1	phosphoserine aminotransferase 1	87.1888	30.1364	-1.53263	0.000679243	yes	167.557	96.4507	-0.796786	0.000602923	yes
RGD:735184	Gcx1	granulosa cell HMG-box protein 1	2.58534	0.721934	-1.84041	0.00316174	yes	4.34313	1.53499	-1.5005	0.000602923	yes
RGD:735208	spata18	spermatogenesis associated 18	0.892656	0.115179	-2.95422	0.00956664	yes	1.53374	0.794263	-0.949365	0.0375377	yes
RGD:738045	MRGPRE	MAS-related GPR, member E	3.75204	1.4678	-1.35402	0.0348947	yes	4.26975	2.16725	-0.978289	0.0335115	yes
RGD:1302965	PON3	paraoxonase 3	12.7108	25.7101	1.01628	0.00481154	yes	10.0416	8.68059	-0.210129	0.644354	no
RGD:1302990	LAG3	lymphocyte-activation gene 3	1.13225	0.368665	-1.6188	0.0233715	yes	1.20193	0.745275	-0.689504	0.204244	no
RGD:1303009	SLC4A5	solute carrier family 4, sodium bicarbonate cotransporter, member 5	18.528	28.1341	0.602614	0.0299939	yes	10.3214	12.5078	0.277185	0.339591	no
RGD:1303097	gfpt2	glutamine-fructose-6-phosphate transaminase 2	9.86053	17.6762	0.842075	0.00599214	yes	8.31634	10.8341	0.381562	0.147549	no
RGD:1303118	LRRC36	leucine rich repeat containing 36	1.84073	0.795334	-1.21064	0.0366463	yes	3.54006	2.7779	-0.34978	0.411547	no
RGD:1303131	ncam2	neural cell adhesion molecule 2	8.56604	4.18665	-1.03283	0.00359905	yes	9.77586	8.97129	-0.123908	0.764739	no
RGD:1303187	PHACTR1	phosphatase and actin regulator 1	18.2251	10.6284	-0.777998	0.0187863	yes	20.4377	19.0544	-0.101107	0.82179	no
RGD:1303206	USP54	ubiquitin specific peptidase 54	39.4815	24.6719	-0.67831	0.0131967	yes	63.4433	50.0775	-0.341306	0.172224	no
RGD:1303210	FARSB	phenylalanyl-tRNA synthetase, beta subunit	28.6822	44.0146	0.617826	0.0241014	yes	23.6467	23.2785	-0.0226412	0.973675	no
RGD:1303248	Jam3	junctional adhesion molecule 3	56.8339	33.2015	-0.775506	0.00481154	yes	62.0534	67.5814	0.123114	0.745813	no
RGD:1303258	mid1ip1	MID1 interacting protein 1 (gastrulation specific G12 homolog (zebrafish))	118.313	79.9177	-0.566026	0.0392926	yes	163.263	145.78	-0.163405	0.652703	no
RGD:1303295	S100A11	S100 calcium binding protein A11 (calizzarin)	497.443	756.44	0.604695	0.0357785	yes	239.261	285.247	0.253625	0.418531	no
RGD:1303297	KRT2	keratin 2	1.22454	0.244766	-2.32276	0.00271697	yes	1.1639	0.706898	-0.719395	0.170587	no
RGD:1303302	Nrg2	neuregulin 2	1.55623	0.561988	-1.46944	0.0147508	yes	3.99414	2.74696	-0.540048	0.0861735	no
RGD:1303322	KRT26	keratin 26	1.05719	0.258115	-2.03415	0.0299939	yes	3.31111	2.43723	-0.442071	0.394624	no
RGD:1304562	TBC1D1	TBC1 domain family, member 1	21.2012	30.8678	0.541957	0.0439897	yes	13.5144	14.6783	0.119182	0.760615	no
RGD:1304581	HEBP1	heme binding protein 1	50.0218	83.7782	0.744018	0.0182632	yes	37.6631	41.0727	0.12503	0.788463	no
RGD:1304589	Snapc2	small nuclear RNA activating complex, polypeptide 2	84.1841	53.773	-0.646664	0.017184	yes	118.809	99.8773	-0.250416	0.356797	no
RGD:1304636	Sema4a	sema domain, immunoglobulin domain (Ig), transmembrane domain (TM) and short cytoplasmic domain, (semaphorin) 4A	19.8104	29.6046	0.579566	0.0386283	yes	18.8797	16.7102	-0.176114	0.600626	no
RGD:1304658	ODZ4	odz, odd Oz/ten-m homolog 4 (Drosophila)	4.60967	2.82017	-0.708884	0.0268199	yes	4.92554	4.38376	-0.168111	0.645381	no
RGD:1304693	LOC499392	hypothetical LOC499392; similar to CG14803-PA	2.13518	4.1929	0.973595	0.019534	yes	0.565038	0.810322	0.520148	0.291719	no
RGD:1304722	cadm4	cell adhesion molecule 4	425.345	272.587	-0.641918	0.0169124	yes	313.922	275.248	-0.189677	0.561182	no
RGD:1304753	PCDH17	protocadherin 17	12.3176	5.89291	-1.06367	0.000679243	yes	4.43679	3.607	-0.298717	0.367387	no
RGD:1304754	HCLS1	hematopoietic cell specific Lyn substrate 1	68.6545	114.304	0.735452	0.00271697	yes	41.9173	45.4403	0.116427	0.769551	no
RGD:1304802	frmd3	FERM domain containing 3	2.09605	0.731214	-1.51931	0.00705644	yes	2.37325	3.12644	0.397656	0.395688	no
RGD:1304834	PLEKHK1	pleckstrin homology domain containing, family K member 1	1.76206	0.8365	-1.07482	0.0366463	yes	1.53515	1.48513	-0.0477907	0.962252	no
RGD:1304849	ATAD2	ATPase family, AAA domain containing 2	8.32073	12.8536	0.627395	0.0297416	yes	4.86146	5.81402	0.258145	0.405349	no
RGD:1304874	Rexo2	REX2, RNA exonuclease 2 homolog (S. cerevisiae)	110.975	171.278	0.626101	0.015988	yes	95.2036	92.2447	-0.0455513	0.940193	no
RGD:1304888	TRPM3	transient receptor potential cation channel, subfamily M, member 3	7.28997	4.67401	-0.641252	0.0378315	yes	13.3105	16.2093	0.284253	0.261568	no
RGD:1304923	Batf	basic leucine zipper transcription factor, ATF-like	7.61894	14.9191	0.969495	0.0353206	yes	4.16458	4.50273	0.112628	0.909818	no
RGD:1304996	KIF1A	kinesin family member 1A	77.6036	34.1032	-1.18621	0.000679243	yes	78.9647	73.8596	-0.096422	0.838647	no
RGD:1304997	SEC61B	Sec61 beta subunit	198.595	305.426	0.620992	0.0212024	yes	158.724	186.485	0.232537	0.408988	no
RGD:1305000	CLDN19	claudin 19	21.6474	6.96722	-1.63554	0.000679243	yes	18.3751	23.9439	0.381907	0.160798	no
RGD:1305015	PABPC4	poly A binding protein, cytoplasmic 4	18.9989	29.7444	0.646705	0.0284637	yes	12.2237	14.3473	0.231097	0.475436	no
RGD:1305023	degs2	degenerative spermatocyte homolog 2, lipid desaturase (Drosophila)	2.89099	0.555737	-2.37909	0.00176105	yes	5.23931	4.39075	-0.25491	0.65142	no
RGD:1305038	Plk5	polo-like kinase 5 pseudogene	1.43156	0.410389	-1.80252	0.00853458	yes	2.29891	1.45529	-0.659647	0.114308	no
RGD:1305042	Snx22	sorting nexin 22	4.02381	1.37165	-1.55264	0.0198012	yes	5.99796	4.76415	-0.332253	0.580966	no
RGD:1305049	Fbxo16	F-box protein 16	4.98012	1.6508	-1.59301	0.00560095	yes	7.45337	5.03087	-0.567084	0.118213	no
RGD:1305057	nagK	N-acetylglucosamine kinase	36.2805	57.5871	0.666552	0.0297416	yes	29.3625	34.8051	0.245321	0.431749	no
RGD:1305060	Ctnna2	catenin (cadherin associated protein), alpha 2	11.6051	4.02547	-1.52754	0.000679243	yes	14.7744	8.9579	-0.721871	0.157916	no
RGD:1305079	dse	dermatan sulfate epimerase	21.7693	32.8376	0.593053	0.0235857	yes	20.0767	25.7672	0.360012	0.108987	no
RGD:1305080	CDKL1	cyclin-dependent kinase-like 1 (CDC2-related kinase)	2.4066	0.618363	-1.96047	0.000679243	yes	3.09852	4.22003	0.445673	0.272762	no
RGD:1305081	aif1l	allograft inflammatory factor 1-like	14.1469	7.71495	-0.874757	0.00599214	yes	17.9819	18.9859	0.078382	0.869248	no
RGD:1305092	LRRC59	leucine rich repeat containing 59	75.9753	111.838	0.557804	0.0407387	yes	51.2965	55.9907	0.126329	0.737112	no
RGD:1305106	CIDEA	cell death-inducing DNA fragmentation factor, alpha subunit-like effector A	24.4074	7.00284	-1.80131	0.000679243	yes	70.6057	51.8444	-0.445596	0.0531131	no
RGD:1305195	rbm11	RNA binding motif protein 11	1.49015	0.358323	-2.05613	0.00124042	yes	1.32038	0.826002	-0.676734	0.177413	no
RGD:1305208	ALS2CL	ALS2 C-terminal like	3.2224	1.64681	-0.96846	0.0432211	yes	4.93324	3.64238	-0.437653	0.155904	no
RGD:1305269	RGD1305269	similar to hypothetical protein	32.0215	16.4598	-0.960092	0.000679243	yes	42.4542	38.9273	-0.125123	0.75266	no
RGD:1305288	haus4	HAUS augmin-like complex, subunit 4	16.9654	32.579	0.941347	0.00439827	yes	7.6541	10.0969	0.399612	0.209287	no
RGD:1305292	INCENP	inner centromere protein	13.4985	20.7295	0.618889	0.0364953	yes	12.5825	15.162	0.269045	0.344732	no
RGD:1305323	PLA2G3	phospholipase A2, group III	7.99627	2.30882	-1.79217	0.000679243	yes	8.87198	11.8127	0.41301	0.110278	no
RGD:1305340	CEP55	centrosomal protein 55kDa	5.27638	11.6528	1.14305	0.00176105	yes	1.43367	1.4244	-0.00935036	0.993765	no
RGD:1305344	Iglon5	IgLON family member 5	8.72448	3.99689	-1.12619	0.0268199	yes	7.41078	4.79644	-0.627663	0.108394	no
RGD:1305347	RGD1305347	similar to RIKEN cDNA 2610528J11	0.888238	0.195163	-2.18626	0.0382699	yes	1.18351	0.589346	-1.00588	0.100792	no
RGD:1305382	UBE2C	ubiquitin-conjugating enzyme E2C	18.2333	36.0956	0.985249	0.0125437	yes	3.60432	2.8021	-0.363219	0.615146	no
RGD:1305412	RGD1305412	similar to exonuclease NEF-sp	1.49685	3.17	1.08255	0.0386283	yes	1.02441	0.935292	-0.13131	0.89615	no
RGD:1305432	SIGLEC5	sialic acid binding Ig-like lectin 5	14.295	32.7488	1.19593	0.000679243	yes	10.9985	11.6933	0.0883775	0.864721	no
RGD:1305438	CDH20	cadherin 20	10.5987	5.93835	-0.83576	0.018993	yes	14.0787	10.7145	-0.393953	0.113958	no
RGD:1305459	ADAMTSL2	ADAMTS-like 2	3.75712	1.47077	-1.35306	0.000679243	yes	5.15571	6.01691	0.222852	0.564071	no
RGD:1305476	MKI67	antigen identified by monoclonal antibody Ki-67	12.1947	26.5547	1.12272	0.000679243	yes	2.64688	2.77209	0.066682	0.912781	no
RGD:1305482	LRRN2	leucine rich repeat neuronal 2	18.1801	7.88288	-1.20556	0.000679243	yes	19.7698	14.6552	-0.431887	0.0603408	no
RGD:1305489	ACSS2	acyl-CoA synthetase short-chain family member 2	23.0615	14.1252	-0.707214	0.0128846	yes	25.6514	22.7258	-0.174703	0.602797	no
RGD:1305493	SEMA6A	sema domain, transmembrane domain (TM), and cytoplasmic domain, (semaphorin) 6A	33.3709	19.952	-0.742058	0.00520391	yes	16.2335	13.2499	-0.292986	0.266021	no
RGD:1305527	Ankrd35	ankyrin repeat domain 35	1.45339	0.197042	-2.88284	0.000679243	yes	2.04145	1.43422	-0.509325	0.206878	no
RGD:1305542	FBL	fibrillarin	55.3743	82.6181	0.577242	0.0384306	yes	39.931	40.2742	0.0123476	0.98756	no
RGD:1305577	mcm2	similar to DNA replication licensing factor MCM2 (Minichromosome maintenance protein 2 homolog) (Nuclear protein BM28); minichromosome maintenance complex component 2	15.9549	25.3628	0.668716	0.0169124	yes	8.6288	10.5601	0.291397	0.310457	no
RGD:1305739	ADAM23	ADAM metallopeptidase domain 23	19.414	8.88886	-1.12703	0.000679243	yes	13.3522	15.3797	0.203946	0.547651	no
RGD:1305745	Stac	SH3 and cysteine rich domain	0.714903	0.127799	-2.48387	0.0362327	yes	1.03351	0.441896	-1.22578	0.0516913	no
RGD:1305764	NUSAP1	nucleolar and spindle associated protein 1	7.46052	13.022	0.803599	0.018993	yes	1.5947	1.54564	-0.0450764	0.96971	no
RGD:1305768	CCDC37	coiled-coil domain containing 37	3.6732	1.48194	-1.30955	0.0144556	yes	5.34888	3.80456	-0.491508	0.145281	no
RGD:1305769	Pink1	PTEN induced putative kinase 1	126.983	80.7269	-0.65351	0.0187863	yes	171.502	148.96	-0.203298	0.489573	no
RGD:1305787	AGPAT3	1-acylglycerol-3-phosphate O-acyltransferase 3	34.0269	18.6243	-0.869492	0.000679243	yes	43.8135	32.9183	-0.412483	0.0644362	no
RGD:1305794	dsp	desmoplakin	1.23474	2.21258	0.841522	0.0331958	yes	3.0096	2.74768	-0.131357	0.769127	no
RGD:1305800	Ms4a11	membrane-spanning 4-domains, subfamily A, member 11	19.2042	38.2565	0.994286	0.00224569	yes	12.234	16.3966	0.422502	0.160699	no
RGD:1305809	nkain4	Na+/K+ transporting ATPase interacting 4	24.3292	11.6701	-1.05988	0.0131967	yes	51.2907	40.9888	-0.323467	0.241714	no
RGD:1305814	tfdp2	transcription factor Dp-2 (E2F dimerization partner 2)	8.4775	4.86959	-0.799838	0.0357785	yes	10.7733	11.1865	0.0542966	0.934889	no
RGD:1305846	Hjurp	Holliday junction recognition protein	6.73976	13.3399	0.984976	0.00224569	yes	2.32235	3.22008	0.47151	0.186452	no
RGD:1305849	rin3	Ras and Rab interactor 3	24.8873	39.8342	0.678597	0.010283	yes	16.5586	18.2592	0.141041	0.700849	no
RGD:1305873	RIN2	Ras and Rab interactor 2	61.3578	92.3014	0.589105	0.0343583	yes	47.312	51.2994	0.116735	0.772628	no
RGD:1305910	SORCS1	sortilin-related VPS10 domain containing receptor 1	9.98966	4.53816	-1.13833	0.000679243	yes	13.0701	11.6688	-0.16362	0.645381	no
RGD:1305912	racgap1	Rac GTPase-activating protein 1	14.4162	22.5104	0.6429	0.0388633	yes	4.36302	3.40005	-0.359774	0.353008	no
RGD:1305926	Slc24a4	solute carrier family 24 (sodium/potassium/calcium exchanger), member 4	1.87181	0.587731	-1.6712	0.00782775	yes	3.20107	2.14709	-0.576173	0.127951	no
RGD:1305959	mesp2	mesoderm posterior 2	1.07512	0.350748	-1.61599	0.0198012	yes	1.24911	0.98392	-0.344292	0.645202	no
RGD:1305990	DUSP15	dual specificity phosphatase-like 15	38.3616	18.9274	-1.01919	0.00176105	yes	32.6271	31.2693	-0.061327	0.917883	no
RGD:1306002	TNN	tenascin N	1.47998	12.892	3.12282	0.000679243	yes	0.143496	0.175049	0.286751	1	no
RGD:1306016	MYO1G	myosin IG	10.749	18.5974	0.790902	0.00667506	yes	5.16506	5.88033	0.187112	0.656887	no
RGD:1306039	C1ql1	complement component 1, q subcomponent-like 1	79.5003	50.3965	-0.657635	0.0157049	yes	132.657	146.918	0.147303	0.692206	no
RGD:1306061	pgm2	phosphoglucomutase 2	25.2765	40.5016	0.680179	0.0150521	yes	21.522	24.0519	0.160341	0.662574	no
RGD:1306128	DAAM2	dishevelled associated activator of morphogenesis 2	17.1166	7.48689	-1.19296	0.000679243	yes	28.7119	27.621	-0.0558848	0.9201	no
RGD:1306161	FKBP11	FK506 binding protein 11	27.5559	50.1381	0.863544	0.013873	yes	16.4606	21.99	0.417833	0.2222	no
RGD:1306176	LOC690312	Fc receptor-like A; similar to Fc receptor-like and mucin-like 1	0.827371	2.67338	1.69206	0.0179812	yes	0.565056	1.34682	1.25309	0.0591928	no
RGD:1306213	Pak6	p21 protein (Cdc42/Rac)-activated kinase 6	1.33085	0.191496	-2.79696	0.000679243	yes	2.10621	1.26074	-0.740375	0.0589953	no
RGD:1306220	rexo4	REX4, RNA exonuclease 4 homolog (S. cerevisiae)	26.706	40.2914	0.593308	0.0305115	yes	30.5292	35.963	0.236325	0.397241	no
RGD:1306235	vstm2b	V-set and transmembrane domain containing 2B	4.90572	1.613	-1.60472	0.000679243	yes	12.1984	14.3466	0.234017	0.505751	no
RGD:1306245	CLIP3	CAP-GLY domain containing linker protein 3	91.4606	43.6505	-1.06715	0.000679243	yes	86.4405	69.0249	-0.324591	0.189602	no
RGD:1306246	vsx1	acyl-CoA synthetase short-chain family member 1; visual system homeobox 1	26.1402	17.4392	-0.583934	0.0382699	yes	32.4728	28.5292	-0.186793	0.553281	no
RGD:1306266	ESPL1	extra spindle poles like 1 (S. cerevisiae)	3.56055	6.41538	0.849436	0.0106573	yes	0.695781	0.793201	0.189053	0.778665	no
RGD:1306331	EIF1AY	eukaryotic translation initiation factor 1A, Y-linked; eukaryotic translation initiation factor 1A	37.4506	56.3212	0.588689	0.0292024	yes	34.4922	39.6299	0.200319	0.513658	no
RGD:1306348	PCDH9	protocadherin 9	11.7465	4.47953	-1.39081	0.000679243	yes	13.8599	10.9519	-0.339737	0.158837	no
RGD:1306374	EML1	echinoderm microtubule associated protein like 1	56.6087	27.0067	-1.06771	0.00359905	yes	55.0339	57.5899	0.0654949	0.917279	no
RGD:1306426	Car9	carbonic anhydrase 9	0.777546	2.7551	1.82511	0.000679243	yes	0.640207	0.529331	-0.274366	0.781926	no
RGD:1306465	MST1R	macrophage stimulating 1 receptor (c-met-related tyrosine kinase)	0.59682	0.198486	-1.58826	0.0179812	yes	0.663491	0.786929	0.246155	0.73305	no
RGD:1306506	MMD2	monocyte to macrophage differentiation-associated 2	54.143	31.5749	-0.777994	0.00481154	yes	90.9388	92.9694	0.0318609	0.961295	no
RGD:1306518	FBXW4	F-box and WD repeat domain containing 4	59.4264	93.2849	0.650541	0.00816669	yes	50.7828	49.9179	-0.0247846	0.969075	no
RGD:1306529	DHCR24	24-dehydrocholesterol reductase	40.5079	14.6448	-1.46782	0.000679243	yes	25.0877	24.071	-0.0596877	0.927305	no
RGD:1306550	Slitrk6	SLIT and NTRK-like family, member 6	2.0566	1.00371	-1.03491	0.0378315	yes	1.3939	1.07681	-0.372365	0.435993	no
RGD:1306616	Mcm5	minichromosome maintenance complex component 5	14.7691	26.1935	0.826622	0.00439827	yes	3.61023	4.89936	0.440504	0.19156	no
RGD:1306622	RGD1306622	similar to KIAA0954 protein	66.0377	40.5018	-0.705305	0.00481154	yes	54.6903	52.6311	-0.0553702	0.924525	no
RGD:1306701	SLC39A4	solute carrier family 39 (zinc transporter), member 4	3.2713	1.4398	-1.18399	0.0279145	yes	5.56904	4.26238	-0.385769	0.292579	no
RGD:1306725	Eraf	erythroid associated factor	2.43237	0.244069	-3.317	0.0466201	yes	1.43286	1.4273	-0.00561286	0.991768	no
RGD:1306727	B3galt5	UDP-Gal:betaGlcNAc beta 1,3-galactosyltransferase, polypeptide 5	11.0068	4.71101	-1.22429	0.000679243	yes	12.424	11.5532	-0.10484	0.80938	no
RGD:1306728	TOM1L2	target of myb1-like 2 (chicken)	23.6949	14.6171	-0.69692	0.0276235	yes	30.1249	29.8997	-0.0108254	0.988396	no
RGD:1306741	CLMN	calmin	9.14513	4.22442	-1.11425	0.000679243	yes	13.5387	13.9904	0.0473515	0.937834	no
RGD:1306770	S100a16	S100 calcium binding protein A16	159.8	84.672	-0.916312	0.000679243	yes	261.267	221.637	-0.237329	0.39574	no
RGD:1306773	Ube2cbp	ubiquitin-conjugating enzyme E2C binding protein	1.8613	4.803	1.36762	0.00816669	yes	1.90816	2.63377	0.464948	0.329286	no
RGD:1306778	RORB	RAR-related orphan receptor B	3.65398	1.61281	-1.17989	0.019534	yes	5.6758	4.14533	-0.453338	0.156702	no
RGD:1306816	RGD1306816	similar to chromosome 20 open reading frame 42; UNC-112 related protein 1; kindlin 1	0.172904	0.636915	1.88113	0.00633476	yes	0.134164	0.139712	0.0584527	1	no
RGD:1306821	MYH14	myosin, heavy chain 14	24.3078	11.9186	-1.0282	0.000679243	yes	36.134	31.5437	-0.196005	0.539053	no
RGD:1306828	C1QC	complement component 1, q subcomponent, C chain	1116.4	1956.06	0.809093	0.0270987	yes	553.084	671.441	0.279763	0.344465	no
RGD:1306880	RGD1306880	similar to hypothetical protein MGC47816	8.39124	4.0165	-1.06295	0.00741465	yes	9.94839	7.40229	-0.42649	0.131951	no
RGD:1306952	Cmbl	carboxymethylenebutenolidase homolog (Pseudomonas)	29.5999	15.2404	-0.957691	0.00124042	yes	60.5441	61.3953	0.0201409	0.974786	no
RGD:1307026	slc39a14	solute carrier family 39 (zinc transporter), member 14	13.8083	33.2156	1.26632	0.000679243	yes	12.7261	13.8959	0.126876	0.740769	no
RGD:1307035	CADM3	cell adhesion molecule 3	54.3237	17.9914	-1.59427	0.000679243	yes	56.6577	43.3053	-0.387728	0.0899303	no
RGD:1307045	CMTM5	CKLF-like MARVEL transmembrane domain containing 5	166.86	82.031	-1.02439	0.000679243	yes	187.718	161.138	-0.220272	0.451567	no
RGD:1307048	vil1	villin 1	0.899541	0.302043	-1.57443	0.0157049	yes	1.6392	1.18103	-0.472951	0.295157	no
RGD:1307064	ZC3H7B	zinc finger CCCH-type containing 7B	61.883	41.7052	-0.569316	0.0376299	yes	75.7757	72.4967	-0.0638215	0.911563	no
RGD:1307068	snta1	syntrophin, acidic 1	22.0479	10.9077	-1.01529	0.00224569	yes	31.8284	32.6944	0.0387292	0.949979	no
RGD:1307111	ASPM	asp (abnormal spindle) homolog, microcephaly associated (Drosophila)	3.5117	5.75866	0.713564	0.0141845	yes	0.916418	0.897842	-0.0295438	0.974244	no
RGD:1307142	PLS1	plastin 1 (I isoform)	20.0729	10.6454	-0.915016	0.00633476	yes	32.4792	29.7402	-0.127103	0.752454	no
RGD:1307194	SBNO2	strawberry notch homolog 2 (Drosophila)	40.0174	71.1656	0.830555	0.00124042	yes	26.5126	27.6713	0.0617151	0.906881	no
RGD:1307200	ung	uracil-DNA glycosylase	12.4515	19.9304	0.678655	0.0470925	yes	8.7299	9.01791	0.0468284	0.951007	no
RGD:1307218	RGD1307218	similar to RIKEN cDNA 2810432L12	20.1913	8.78756	-1.2002	0.00124042	yes	22.3968	16.4081	-0.448879	0.0548663	no
RGD:1307226	TUBA1C	tubulin, alpha 1C	94.1279	185.066	0.975345	0.000679243	yes	51.0603	63.459	0.313624	0.182826	no
RGD:1307236	LMOD1	leiomodin 1 (smooth muscle)	7.54502	2.15412	-1.80842	0.000679243	yes	9.50026	7.02157	-0.436173	0.0605353	no
RGD:1307252	ARMET	arginine-rich, mutated in early stage tumors	108.628	172.696	0.668844	0.0198012	yes	98.5975	94.5509	-0.0604597	0.917883	no
RGD:1307280	Nkx6-2	NK6 homeobox 2	39.5602	21.1958	-0.900267	0.00316174	yes	48.1075	43.3668	-0.149671	0.690778	no
RGD:1307303	ndrg1	N-myc downstream regulated gene 1	269.243	173.532	-0.633705	0.0364953	yes	454.073	471.994	0.0558424	0.944853	no
RGD:1307304	Rftn2	raftlin family member 2	14.9938	7.74169	-0.953648	0.0125437	yes	22.9073	18.6715	-0.294967	0.287846	no
RGD:1307305	RGD1563029	similar to RIKEN cDNA 1110007C05; Josephin domain containing 2	93.0592	60.9646	-0.610176	0.0357785	yes	118.437	90.6061	-0.386441	0.0783445	no
RGD:1307336	MORN4	MORN repeat containing 4	16.2896	9.02678	-0.851665	0.01774	yes	24.1407	19.9217	-0.277127	0.331223	no
RGD:1307346	Fbxo21	F-box protein 21	19.3095	11.9977	-0.686545	0.0144556	yes	20.6879	17.649	-0.229198	0.41344	no
RGD:1307373	dnajb11	DnaJ (Hsp40) homolog, subfamily B, member 11	60.9047	88.2161	0.534489	0.0487776	yes	50.4668	52.3542	0.0529715	0.924976	no
RGD:1307378	Cd163l1	CD163 molecule-like 1	0.560989	0	NegativeInfinity	0.000679243	yes	0.868174	1.02979	0.246292	0.771588	no
RGD:1307396	RGD1307396	similar to RIKEN cDNA 6330406I15	7.92219	19.9046	1.32913	0.000679243	yes	7.02812	6.58535	-0.0938791	0.891472	no
RGD:1307429	CCDC88C	coiled-coil domain containing 88C	11.4559	7.18037	-0.673965	0.0198012	yes	14.1689	14.8541	0.0681415	0.893973	no
RGD:1307441	SIGLEC10	sialic acid binding Ig-like lectin G	6.12328	13.604	1.15165	0.00224569	yes	1.69527	2.47054	0.543311	0.194933	no
RGD:1307471	CYP39A1	cytochrome P450, family 39, subfamily a, polypeptide 1	1.00904	0.206305	-2.29013	0.000679243	yes	1.17244	0.934177	-0.327744	0.600951	no
RGD:1307472	PKP1	plakophilin 1	8.42762	17.357	1.04232	0.00124042	yes	3.50585	3.01572	-0.217261	0.607983	no
RGD:1307473	DOC2G	double C2, gamma	5.38975	2.20317	-1.29064	0.0150521	yes	13.8059	9.7369	-0.503753	0.0675758	no
RGD:1307515	ADAM11	ADAM metallopeptidase domain 11	43.2321	23.1307	-0.902297	0.000679243	yes	18.3032	14.2403	-0.362112	0.157916	no
RGD:1307539	Angpt4	angiopoietin 4	5.49325	19.0826	1.79653	0.000679243	yes	1.71881	2.38731	0.473976	0.297956	no
RGD:1307557	PSTPIP1	proline-serine-threonine phosphatase-interacting protein 1	24.7447	46.4706	0.909198	0.00402241	yes	13.4026	14.9447	0.157115	0.724039	no
RGD:1307568	rac2	ras-related C3 botulinum toxin substrate 2 (rho family, small GTP binding protein Rac2)	105.087	171.971	0.710586	0.00271697	yes	51.6918	49.9353	-0.0498752	0.933836	no
RGD:1307610	RAVER2	ribonucleoprotein, PTB-binding 2	11.1481	4.1818	-1.41461	0.000679243	yes	14.9974	12.7703	-0.231913	0.455714	no
RGD:1307622	ATP8B3	ATPase, Class I, type 8B, member 3	0.556253	0.0798792	-2.79985	0.00176105	yes	0.372175	0.116332	-1.67773	1	no
RGD:1307709	SDCBP2	syndecan binding protein (syntenin) 2	1.96149	0.573476	-1.77414	0.00782775	yes	1.1302	0.745898	-0.599531	0.377865	no
RGD:1307713	NAT5	N-acetyltransferase 5 (ARD1 homolog, S. cerevisiae)	53.8491	79.891	0.56911	0.0404893	yes	48.1568	44.6914	-0.107743	0.797964	no
RGD:1307718	Cd3g	CD3 molecule, gamma polypeptide	2.73667	0.531158	-2.36521	0.0179812	yes	2.57988	1.40093	-0.880922	0.17417	no
RGD:1307840	PKP4	plakophilin 4	159.051	79.3677	-1.00286	0.00359905	yes	255.903	181.965	-0.491938	0.0653271	no
RGD:1307865	DEPDC2	DEP domain containing 2	11.6036	6.00649	-0.949983	0.000679243	yes	18.1616	17.1877	-0.0795114	0.868016	no
RGD:1307870	FBXO36	F-box protein 36	2.87912	0.7344	-1.97099	0.00705644	yes	3.05799	1.88975	-0.694386	0.20022	no
RGD:1307905	KNTC1	kinetochore associated 1	2.63762	5.02824	0.930817	0.00560095	yes	0.867397	1.14658	0.402569	0.344465	no
RGD:1307910	PCBP4	poly(rC) binding protein 4	112.299	74.8555	-0.585171	0.0243908	yes	96.4652	93.7344	-0.0414301	0.946011	no
RGD:1307952	NUF2	NUF2, NDC80 kinetochore complex component, homolog (S. cerevisiae)	9.42944	15.8285	0.747283	0.0432211	yes	2.98265	2.87429	-0.0533891	0.961242	no
RGD:1307963	SLC31A2	solute carrier family 31 (copper transporters), member 2	17.8714	28.762	0.686513	0.0125437	yes	14.4957	19.2131	0.406459	0.0771997	no
RGD:1307969	PGM5	phosphoglucomutase 5	58.4646	33.1903	-0.816801	0.00176105	yes	106.582	101.447	-0.07124	0.888256	no
RGD:1307979	Txlnb	taxilin beta	0.832255	2.18981	1.3957	0.00741465	yes	1.40535	2.02688	0.528329	0.165284	no
RGD:1307994	Myh7b	myosin, heavy chain 7B, cardiac muscle, beta	3.18835	1.28782	-1.30788	0.00176105	yes	5.506	4.43263	-0.312841	0.262252	no
RGD:1308083	ARL11	ADP-ribosylation factor-like 11	106.192	160.959	0.600019	0.0281743	yes	64.1443	76.5416	0.254924	0.332367	no
RGD:1308089	PLEKHG3	pleckstrin homology domain containing, family G (with RhoGef domain) member 3	34.0687	18.2666	-0.899235	0.00124042	yes	49.7824	41.3462	-0.267882	0.306113	no
RGD:1308097	ACTN2	actinin alpha 2	1.52322	0.639142	-1.25292	0.0307444	yes	2.29982	2.2288	-0.045253	0.965203	no
RGD:1308122	GNA14	guanine nucleotide binding protein, alpha 14	1.27994	0.436676	-1.55144	0.0238111	yes	1.26535	0.851339	-0.571736	0.298545	no
RGD:1308212	WSCD1	WSC domain containing 1	130.714	63.4926	-1.04175	0.000679243	yes	132.294	119.025	-0.15248	0.697972	no
RGD:1308256	APC2	adenomatosis polyposis coli 2	16.1758	7.66622	-1.07725	0.000679243	yes	15.9603	13.4112	-0.251049	0.460784	no
RGD:1308258	Ticam2	toll-like receptor adaptor molecule 2	8.19753	12.998	0.66503	0.0382699	yes	6.73162	6.92442	0.040739	0.954526	no
RGD:1308277	Akr1b10	aldo-keto reductase family 1, member B10 (aldose reductase)	14.8346	8.33161	-0.832297	0.0343583	yes	22.1039	18.7347	-0.238587	0.463282	no
RGD:1308330	MEGF9	multiple EGF-like-domains 9	31.4144	16.9312	-0.89174	0.000679243	yes	42.8445	46.2983	0.11185	0.774276	no
RGD:1308334	Dpy19l3	dpy-19-like 3 (C. elegans)	10.0245	5.45958	-0.876667	0.0174634	yes	12.7438	11.5207	-0.145568	0.726802	no
RGD:1308362	PLEKHH1	pleckstrin homology domain containing, family H (with MyTH4 domain) member 1	36.7924	15.7892	-1.22047	0.000679243	yes	63.2942	48.6822	-0.378679	0.170079	no
RGD:1308367	ERMN	ermin, ERM-like protein	90.0807	31.8619	-1.49939	0.000679243	yes	158.733	131.23	-0.274504	0.318779	no
RGD:1308374	SIRT3	sirtuin (silent mating type information regulation 2 homolog) 3 (S. cerevisiae)	29.6923	15.6629	-0.922733	0.00520391	yes	36.699	28.3288	-0.373472	0.121485	no
RGD:1308384	Dclk2	doublecortin-like kinase 2	25.0921	14.5889	-0.782362	0.00439827	yes	23.7605	17.7192	-0.423254	0.0505519	no
RGD:1308387	Raph1	Ras association (RalGDS/AF-6) and pleckstrin homology domains 1	7.27002	12.6118	0.794739	0.018993	yes	4.82699	6.26239	0.37559	0.265882	no
RGD:1308391	mzf1	myeloid zinc finger 1	8.11115	4.59298	-0.820477	0.018993	yes	9.76491	7.97494	-0.292133	0.300728	no
RGD:1308406	Luzp5	leucine zipper protein 5	5.62864	9.36108	0.733887	0.0299939	yes	2.9206	3.46982	0.248598	0.568704	no
RGD:1308414	LARP6	La ribonucleoprotein domain family, member 6	13.9903	6.60517	-1.08276	0.00176105	yes	15.8135	13.7469	-0.202047	0.556071	no
RGD:1308421	cyb5r2	cytochrome b5 reductase 2	13.1672	5.5791	-1.23885	0.00402241	yes	30.5083	22.9731	-0.409256	0.0966046	no
RGD:1308435	loxl2	lysyl oxidase-like 2	44.0471	76.307	0.792769	0.00520391	yes	12.7783	15.535	0.281822	0.331278	no
RGD:1308474	MYBL2	myeloblastosis oncogene-like 2	3.30207	7.60395	1.20338	0.00124042	yes	0.723866	0.732386	0.016882	0.989702	no
RGD:1308497	Kif20b	kinesin family member 20B	2.53098	4.86322	0.942213	0.0125437	yes	0.72267	0.733345	0.0211557	0.98697	no
RGD:1308511	ADAMTS8	ADAM metallopeptidase with thrombospondin type 1 motif, 8	4.1392	10.4166	1.33146	0.00176105	yes	1.03079	0.789904	-0.383998	0.583282	no
RGD:1308524	ECT2	epithelial cell transforming sequence 2 oncogene	4.63294	8.32745	0.845948	0.0309597	yes	1.01689	0.891316	-0.190158	0.829654	no
RGD:1308541	RGD1308541	hypothetical LOC308768	1.10852	2.19559	0.985975	0.0343583	yes	0.290478	0.472976	0.703339	0.15796	no
RGD:1308588	Loxl4	lysyl oxidase-like 4	1.31303	2.81177	1.09858	0.0225991	yes	1.19157	1.06163	-0.166578	0.828479	no
RGD:1308595	Susd2	sushi domain containing 2	19.3724	9.1004	-1.09	0.000679243	yes	17.1976	21.9384	0.351257	0.147383	no
RGD:1308596	KIF23	kinesin family member 23	6.70368	12.483	0.896935	0.00481154	yes	1.43899	1.33695	-0.106114	0.911563	no
RGD:1308602	Lrp11	low density lipoprotein receptor-related protein 11	30.1925	14.7162	-1.03678	0.000679243	yes	51.4598	45.3981	-0.180812	0.572091	no
RGD:1308650	SEMA5A	sema domain, seven thrombospondin repeats (type 1 and type 1-like), transmembrane domain (TM) and short cytoplasmic domain, (semaphorin) 5A	14.701	8.11318	-0.857577	0.000679243	yes	13.9432	11.123	-0.32602	0.170228	no
RGD:1308687	ptp4a3	protein tyrosine phosphatase 4a3	24.854	11.8686	-1.06633	0.00124042	yes	41.8277	31.0414	-0.430266	0.0527394	no
RGD:1308689	Enpp4	ectonucleotide pyrophosphatase/phosphodiesterase 4	43.5836	17.6859	-1.30118	0.000679243	yes	58.2617	44.156	-0.399937	0.0757223	no
RGD:1308694	RGD1308694	similar to hypothetical protein MGC47256	0.218474	0.722447	1.72543	0.0144556	yes	0.112577	0.158301	0.491761	1	no
RGD:1308745	PAMR1	regeneration associated muscle protease	7.07167	2.30537	-1.61705	0.000679243	yes	13.6724	12.6317	-0.114214	0.804759	no
RGD:1308807	FLNC	filamin C, gamma (actin binding protein 280)	51.8728	33.7412	-0.620466	0.0289315	yes	48.5841	40.9186	-0.247727	0.412887	no
RGD:1308822	FAM38A	family with sequence similarity 38, member A	29.4985	46.7877	0.665489	0.0362327	yes	22.0601	28.434	0.366182	0.177123	no
RGD:1308839	Tmeff2	transmembrane protein with EGF-like and two follistatin-like domains 2	19.1886	8.91534	-1.10589	0.000679243	yes	27.9983	28.4217	0.0216555	0.973657	no
RGD:1308866	MAP7	microtubule-associated protein 7	36.8897	21.3581	-0.788436	0.00176105	yes	50.7136	44.5844	-0.185835	0.568676	no
RGD:1308881	GHDC	GH3 domain containing	8.87919	25.9899	1.54945	0.000679243	yes	8.65244	11.9323	0.463688	0.0706502	no
RGD:1308882	SULT2B1	sulfotransferase family, cytosolic, 2B, member 1	1.60108	0.379411	-2.07721	0.00633476	yes	2.06613	1.5107	-0.451709	0.472736	no
RGD:1308929	fam168a	family with sequence similarity 168, member A	46.1425	31.6975	-0.541727	0.0428169	yes	45.6072	45.8396	0.00733209	0.992326	no
RGD:1308940	Tmod4	tropomodulin 4	2.79797	0.693596	-2.01221	0.00176105	yes	5.01301	3.09413	-0.696143	0.064652	no
RGD:1308974	Melk	maternal embryonic leucine zipper kinase	3.85465	7.75404	1.00835	0.00667506	yes	0.819259	0.644759	-0.345559	0.631024	no
RGD:1309019	LOC691291	RAS protein activator like 3; similar to peptidoglycan recognition protein 2	9.89529	16.4271	0.73126	0.00816669	yes	8.15892	8.65671	0.085441	0.864758	no
RGD:1309038	SH3TC2	SH3 domain and tetratricopeptide repeats 2	4.70362	2.75556	-0.771428	0.045453	yes	4.32155	5.7606	0.414672	0.118071	no
RGD:1309052	RGD1563913	RGD1563913; D4, zinc and double PHD fingers, family 3	0.979222	0.291623	-1.74753	0.042348	yes	1.19644	0.76502	-0.64518	0.340844	no
RGD:1309072	SOX8	SRY (sex determining region Y)-box 8	23.3815	11.9464	-0.968793	0.00124042	yes	22.5582	18.1152	-0.316448	0.189117	no
RGD:1309081	Col22a1	collagen, type XXII, alpha 1	1.44097	0.677564	-1.08861	0.0307444	yes	1.48949	1.37305	-0.117434	0.864758	no
RGD:1309083	clspn	claspin homolog (Xenopus laevis)	2.1923	4.17417	0.929044	0.01774	yes	0.637626	0.470231	-0.43934	0.42523	no
RGD:1309107	ARHGAP11A	Rho GTPase activating protein 11A	11.5541	20.0382	0.794349	0.00124042	yes	6.50218	6.82524	0.069955	0.907543	no
RGD:1309114	csf3r	colony stimulating factor 3 receptor (granulocyte)	20.3438	30.7668	0.596783	0.0314854	yes	14.2887	12.9387	-0.143186	0.717175	no
RGD:1309132	Ppp1r3c	protein phosphatase 1, regulatory (inhibitor) subunit 3C	12.0333	6.67712	-0.849729	0.0144556	yes	25.8968	21.3112	-0.281163	0.273034	no
RGD:1309140	NMNAT3	nicotinamide nucleotide adenylyltransferase 3	8.42158	15.2641	0.857975	0.0162883	yes	7.62966	10.2617	0.427582	0.149634	no
RGD:1309150	lrrc48	leucine rich repeat containing 48	5.19803	1.53518	-1.75955	0.000679243	yes	9.40344	7.33699	-0.357999	0.274598	no
RGD:1309172	COL6A6	similar to RIKEN cDNA E330026B02	2.23263	0.934462	-1.25653	0.00402241	yes	0.751785	0.515527	-0.544272	0.208658	no
RGD:1309179	HOXD1	homeo box D1	1.57246	0.598063	-1.39466	0.0334511	yes	2.33798	1.68078	-0.476133	0.336631	no
RGD:1309260	DNALI1	dynein, axonemal, light intermediate chain 1	3.58296	1.27838	-1.48683	0.00439827	yes	7.62424	5.5749	-0.451649	0.130291	no
RGD:1309272	SALL2	sal-like 2 (Drosophila)	8.07831	4.46234	-0.856252	0.00633476	yes	9.74443	7.62441	-0.353951	0.142489	no
RGD:1309275	SLC7A11	solute carrier family 7 (cationic amino acid transporter, y+ system), member 11	14.074	8.53063	-0.722313	0.00667506	yes	28.7675	32.6744	0.183722	0.580715	no
RGD:1309292	BTBD14A	BTB (POZ) domain containing 14A	30.8191	18.6681	-0.723254	0.0088655	yes	36.4817	33.6132	-0.118147	0.764429	no
RGD:1309303	LASS4	LAG1 homolog, ceramide synthase 4	17.8041	11.4893	-0.631918	0.0362327	yes	24.3276	26.2404	0.109197	0.786221	no
RGD:1309318	ADCY1	adenylate cyclase 1 (brain)	5.37124	2.15168	-1.31979	0.00176105	yes	6.48031	4.96243	-0.385017	0.185338	no
RGD:1309354	CTSW	cathepsin W	1.81187	0.527181	-1.78111	0.0166169	yes	2.19921	1.92483	-0.192251	0.835666	no
RGD:1309361	COL8A1	collagen, type VIII, alpha 1	66.7229	135.164	1.01846	0.00316174	yes	27.8284	23.8505	-0.222543	0.469843	no
RGD:1309368	CRB2	crumbs homolog 2 (Drosophila)	1.81465	0.526459	-1.7853	0.00224569	yes	1.70079	1.13764	-0.580158	0.138383	no
RGD:1309382	Ankrd46	ankyrin repeat domain 46	40.6626	27.2978	-0.574916	0.0409477	yes	46.4477	45.1035	-0.042367	0.944853	no
RGD:1309383	CENPT	centromere protein T	5.24655	12.2097	1.21859	0.00481154	yes	1.19679	1.31048	0.130922	0.939026	no
RGD:1309404	Gpr35	G protein-coupled receptor 35	0.767856	2.17486	1.50202	0.0426136	yes	0.418398	0.717879	0.778864	0.391839	no
RGD:1309422	PCDHB7	protocadherin beta 7	2.56335	1.08999	-1.23372	0.0238111	yes	4.09372	2.94831	-0.473522	0.172076	no
RGD:1309424	Ncf2	neutrophil cytosolic factor 2	32.868	61.624	0.90681	0.000679243	yes	28.7892	37.5398	0.382895	0.0953856	no
RGD:1309452	Nipal4	NIPA-like domain containing 4	13.0106	4.95595	-1.39245	0.000679243	yes	19.0593	15.4981	-0.2984	0.245629	no
RGD:1309460	DDX58	DEAD (Asp-Glu-Ala-Asp) box polypeptide 58	16.4764	10.3252	-0.674241	0.0192305	yes	17.0624	13.3607	-0.352827	0.125097	no
RGD:1309508	REEP6	receptor accessory protein 6	5.71218	2.53261	-1.17342	0.0147508	yes	7.38705	6.1263	-0.269981	0.47735	no
RGD:1309510	Gprc5b	G protein-coupled receptor, family C, group 5, member B	78.6167	29.9591	-1.39184	0.000679243	yes	134.325	103.551	-0.375387	0.11017	no
RGD:1309523	PCTK3	PCTAIRE protein kinase 3	21.9428	12.1413	-0.853833	0.0217732	yes	27.1555	22.994	-0.239987	0.465145	no
RGD:1309538,RGD:2319876	unknown	unknown	8.08105	14.1002	0.803103	0.0428169	yes	7.57972	11.2187	0.565685	0.0792916	no
RGD:1309559	GPR68	G protein-coupled receptor 68	5.5155	2.9805	-0.887939	0.0404893	yes	5.55852	7.64374	0.459579	0.0851132	no
RGD:1309578	ACSM5	acyl-CoA synthetase medium-chain family member 5	5.44312	1.41538	-1.94325	0.000679243	yes	21.7137	17.2886	-0.328788	0.188979	no
RGD:1309619	ATP8A1	ATPase, aminophospholipid transporter (APLT), class I, type 8A, member 1	28.3246	19.4021	-0.545845	0.0494046	yes	31.9532	29.4298	-0.118686	0.762718	no
RGD:1309644	klhl30	kelch-like 30 (Drosophila)	19.3656	31.7005	0.71101	0.013873	yes	10.9505	11.5607	0.0782363	0.887981	no
RGD:1309651	RGD1309651	similar to 1190005I06Rik protein	3.86861	1.00491	-1.94475	0.00520391	yes	12.7586	9.36498	-0.446124	0.210503	no
RGD:1309673	P4HA2	procollagen-proline, 2-oxoglutarate 4-dioxygenase (proline 4-hydroxylase), alpha polypeptide II	21.3596	37.4648	0.810649	0.00271697	yes	25.2625	30.4263	0.268321	0.32368	no
RGD:1309703	BAI3	brain-specific angiogenesis inhibitor 3	7.06513	4.1326	-0.773665	0.0141845	yes	7.3781	6.31569	-0.22431	0.48871	no
RGD:1309722	AFG3L1	AFG3(ATPase family gene 3)-like 1 (S. cerevisiae)	27.3632	46.9605	0.779211	0.00176105	yes	23.5496	29.4809	0.324076	0.175316	no
RGD:1309731	MTSS1L	metastasis suppressor 1-like	88.4099	52.2961	-0.757505	0.00359905	yes	95.8015	85.8504	-0.158223	0.658491	no
RGD:1309742	ARHGAP23	Rho GTPase activating protein 23	34.089	21.5647	-0.660638	0.0116137	yes	40.933	37.3956	-0.130395	0.734324	no
RGD:1309750	myo1f	myosin IF	70.6081	117.942	0.74017	0.00741465	yes	34.9378	42.1519	0.270808	0.294473	no
RGD:1309764	SLC45A3	solute carrier family 45, member 3	5.08149	1.99408	-1.34953	0.00124042	yes	6.73732	5.96368	-0.175971	0.677788	no
RGD:1309795	POLQ	polymerase (DNA directed), theta	0.566013	1.13717	1.00654	0.0403379	yes	0.191524	0.161855	-0.242818	1	no
RGD:1309802	DEM1	defects in morphology 1 homolog (S. cerevisiae)	13.9338	21.795	0.645416	0.0432211	yes	10.2013	10.9141	0.0974373	0.858562	no
RGD:1309828	MRVI1	MRV integration site 1 homolog (mouse)	4.73135	2.24521	-1.0754	0.000679243	yes	6.42379	6.32428	-0.0225219	0.973933	no
RGD:1309860	ALPK3	alpha-kinase 3	10.7915	16.7917	0.637848	0.0353206	yes	14.1957	16.4639	0.213851	0.490991	no
RGD:1309900	DNAJC6	DnaJ (Hsp40) homolog, subfamily C, member 6	10.4167	3.01742	-1.78751	0.000679243	yes	17.2354	13.7993	-0.320782	0.191224	no
RGD:1309902	DIXDC1	DIX domain containing 1	15.9425	8.75672	-0.864419	0.00124042	yes	19.7384	16.191	-0.285814	0.256483	no
RGD:1309908	Rap1gap	Rap1 GTPase-activating protein	23.3919	13.2189	-0.823407	0.00316174	yes	18.3552	14.028	-0.387876	0.0905369	no
RGD:1309912	fcgr1a	Fc fragment of IgG, high affinity Ia, receptor (CD64)	57.2016	114.581	1.00224	0.000679243	yes	30.5869	30.5987	0.000556786	0.998751	no
RGD:1309970	RGD1564906	glutathione S-transferase alpha 4; similar to Glutathione S-transferase alpha-4 (Glutathione S-transferase Yk) (GST Yk) (GST 8-8) (GST K) (GST A4-4); similar to Glutathione S-transferase 8 (GST 8-8) (Chain 8) (GST class-alpha)	16.4125	8.07094	-1.02398	0.0220249	yes	27.7734	26.2533	-0.0812039	0.892187	no
RGD:1309978	RGD1562988	erythrocyte protein band 4.1-like 4b; similar to EHM2	5.8698	1.98681	-1.56286	0.00316174	yes	8.99177	7.50277	-0.261182	0.608513	no
RGD:1310002	sult5a1	sulfotransferase family 5A, member 1	9.91845	4.5186	-1.13424	0.0276235	yes	11.68	13.4427	0.202775	0.701159	no
RGD:1310012	TMEM8B	similar to NAG-5 protein	12.2592	7.03093	-0.802081	0.0119255	yes	16.0845	15.5396	-0.0497272	0.934235	no
RGD:1310014	HPDL	4-hydroxyphenylpyruvate dioxygenase-like	2.14253	0.709093	-1.59527	0.010961	yes	2.31294	1.38024	-0.74481	0.0938688	no
RGD:1310079	SEMA3B	sema domain, immunoglobulin domain (Ig), short basic domain, secreted, (semaphorin) 3B	83.3352	31.6233	-1.39794	0.000679243	yes	112.89	101.572	-0.152418	0.696917	no
RGD:1310103	ttyh1	tweety homolog 1 (Drosophila)	164.01	59.3951	-1.46537	0.000679243	yes	222.341	196.229	-0.18024	0.65082	no
RGD:1310117	Igsf21	immunoglobin superfamily, member 21	9.67033	3.19461	-1.59792	0.0088655	yes	13.1472	9.60665	-0.452652	0.357663	no
RGD:1310149	FAM13C1	family with sequence similarity 13, member C1	14.7226	8.32424	-0.822639	0.0131967	yes	14.6575	15.3532	0.0669058	0.907006	no
RGD:1310154	NDC80	NDC80 homolog, kinetochore complex component (S. cerevisiae)	8.16897	15.7356	0.945805	0.0257948	yes	1.97688	1.88204	-0.0709324	0.956994	no
RGD:1310168	fermt3	fermitin family homolog 3 (Drosophila)	102.486	158.206	0.626379	0.0281743	yes	65.9111	87.5075	0.408885	0.0765779	no
RGD:1310188	Slc4a11	solute carrier family 4, sodium bicarbonate transporter-like, member 11	0.692079	0.258366	-1.42152	0.0419175	yes	1.25934	0.818838	-0.621023	0.197917	no
RGD:1310258	E2F7	E2F transcription factor 7	1.10844	2.3765	1.10031	0.0337056	yes	0.26754	0.307465	0.200668	1	no
RGD:1310279	mccc2	methylcrotonoyl-Coenzyme A carboxylase 2 (beta)	29.2092	18.6544	-0.646909	0.0309597	yes	32.0187	29.7476	-0.106138	0.794327	no
RGD:1310284	zer1	zer-1 homolog (C. elegans)	35.1954	22.3327	-0.65623	0.0135582	yes	39.7799	35.0378	-0.183128	0.566948	no
RGD:1310309	QPRT	quinolinate phosphoribosyltransferase	24.2033	14.1066	-0.778831	0.0292024	yes	16.028	13.3595	-0.262727	0.484498	no
RGD:1310330	SLC38A6	solute carrier family 38, member 6	10.755	18.3963	0.774407	0.0169124	yes	7.66324	10.2481	0.419329	0.137422	no
RGD:1310335	RGD1310335	similar to RIKEN cDNA C330027C09	1.91085	4.13248	1.1128	0.0122409	yes	0.568736	0.656335	0.206672	0.810555	no
RGD:1310347,RGD:1592213	unknown	unknown	70.8741	37.4524	-0.9202	0.000679243	yes	87.7279	84.2743	-0.0579424	0.919821	no
RGD:1310357	UBASH3B	ubiquitin associated and SH3 domain containing, B	10.5344	18.9178	0.844641	0.00481154	yes	6.64422	6.49945	-0.0317827	0.968606	no
RGD:1310369	SFRP5	secreted frizzled-related protein 5	11.5908	3.93904	-1.55706	0.000679243	yes	24.9887	24.0396	-0.0558652	0.926307	no
RGD:1310421	CPEB1	cytoplasmic polyadenylation element binding protein 1	14.4578	5.83914	-1.30802	0.00124042	yes	21.6532	20.2818	-0.0943963	0.838647	no
RGD:1310426	PAQR3	progestin and adipoQ receptor family member III	11.7412	6.57479	-0.836557	0.0346268	yes	13.8428	11.579	-0.25763	0.44062	no
RGD:1310436	SEMA4G	sema domain, immunoglobulin domain (Ig), transmembrane domain (TM) and short cytoplasmic domain, (semaphorin) 4G	4.92876	2.05349	-1.26315	0.000679243	yes	6.52832	5.43451	-0.264562	0.393407	no
RGD:1310444	RGD1310444	LOC363015	65.2436	38.8127	-0.749306	0.00520391	yes	79.3585	72.4404	-0.131591	0.744429	no
RGD:1310455	Tox	thymocyte selection-associated high mobility group box	2.92741	1.27594	-1.19807	0.017184	yes	3.79652	2.73311	-0.474133	0.147106	no
RGD:1310495	RGD1310495	similar to Na+ dependent glucose transporter 1; similar to KIAA1919 protein	0.588844	0.169	-1.80086	0.02147	yes	1.51848	1.04587	-0.537923	0.256096	no
RGD:1310542	LRRC50	leucine rich repeat containing 50	0.656501	0.215547	-1.60679	0.0343583	yes	1.31647	0.731738	-0.84727	0.0795722	no
RGD:1310552	RGD1310552	similar to hypothetical protein MGC38960	21.0346	13.4129	-0.649137	0.015988	yes	20.1142	21.4984	0.096015	0.820477	no
RGD:1310557	Rbpj	recombination signal binding protein for immunoglobulin kappa J region; recombining binding protein suppressor of hairless (Drosophila)	43.452	67.913	0.644265	0.0166169	yes	32.3254	40.6208	0.329549	0.170617	no
RGD:1310564	PLXNB1	plexin B1	17.6796	9.11307	-0.956075	0.000679243	yes	24.0244	21.7547	-0.143172	0.697626	no
RGD:1310605	Slc27a3	solute carrier family 27 (fatty acid transporter), member 3	16.0895	8.66554	-0.892756	0.00439827	yes	22.8251	18.8406	-0.276777	0.320772	no
RGD:1310680	TMEM151A	transmembrane protein 151A	125.189	42.2492	-1.56711	0.000679243	yes	165.993	122.705	-0.435936	0.0563818	no
RGD:1310686	RGD1310686	similar to chromosome 16 open reading frame 5	22.5199	10.9049	-1.04622	0.000679243	yes	31.5311	27.2205	-0.212077	0.475671	no
RGD:1310702	SPAG1	sperm associated antigen 1	2.10018	0.822942	-1.35165	0.010961	yes	3.13821	2.25809	-0.474837	0.168937	no
RGD:1310758	ifi30	interferon gamma inducible protein 30	485.704	829.822	0.772723	0.0122409	yes	227.345	273.423	0.266251	0.330436	no
RGD:1310771	Lrrc33	leucine rich repeat containing 33	35.0061	51.2256	0.549261	0.0490102	yes	23.2598	26.4178	0.183672	0.574654	no
RGD:1310827	RGD1310827	similar to RIKEN cDNA 1200009O22; EST AI316813	51.5597	35.2004	-0.550651	0.041216	yes	32.1287	30.8166	-0.060154	0.912781	no
RGD:1310867	pitpnm2	phosphatidylinositol transfer protein, membrane-associated 2	11.1466	6.56563	-0.763596	0.00633476	yes	12.0592	9.81704	-0.296781	0.22372	no
RGD:1310886	Zfat	zinc finger and AT hook domain containing	11.3023	18.3754	0.701154	0.0131967	yes	6.69288	7.89225	0.237811	0.440925	no
RGD:1310889	Mad2l1	MAD2 (mitotic arrest deficient, homolog)-like 1 (yeast)	11.4398	22.307	0.96344	0.00520391	yes	5.83775	6.19764	0.0863073	0.916894	no
RGD:1310908	nt5c1a	5'-nucleotidase, cytosolic IA	2.56779	0.891469	-1.52627	0.0238111	yes	4.84041	4.31889	-0.164471	0.826754	no
RGD:1310910	SEMA6D	sema domain, transmembrane domain (TM), and cytoplasmic domain, (semaphorin) 6D	41.5811	17.2684	-1.2678	0.000679243	yes	46.4302	40.9857	-0.179942	0.594886	no
RGD:1310915	MYLK	myosin light chain kinase	31.2079	16.2766	-0.939115	0.000679243	yes	61.8236	60.8518	-0.0228568	0.973675	no
RGD:1310916	Ogdhl	oxoglutarate dehydrogenase-like	8.79891	4.40196	-0.99918	0.00316174	yes	8.36121	8.40521	0.00757185	0.992326	no
RGD:1310919	Nope	neighbor of Punc E11	22.5259	13.8081	-0.706067	0.00816669	yes	30.9941	33.0426	0.092335	0.835354	no
RGD:1310945	RGD1310945	similar to hypothetical protein FLJ23305	2.27476	0.672471	-1.75817	0.00271697	yes	5.03129	3.77922	-0.412842	0.248858	no
RGD:1310960	NDST3	N-deacetylase/N-sulfotransferase (heparan glucosaminyl) 3	0.767968	0.281469	-1.44807	0.0404893	yes	0.886749	0.673349	-0.397172	0.541552	no
RGD:1310966	DOK2	docking protein 2	9.9756	20.2555	1.02184	0.00439827	yes	4.70053	6.75785	0.523742	0.117882	no
RGD:1310981	trim2	tripartite motif-containing 2	35.527	18.3238	-0.955198	0.000679243	yes	46.508	36.5265	-0.348534	0.149634	no
RGD:1311015	PIWIL4	piwi-like 4 (Drosophila)	0.556696	0.130514	-2.09269	0.01774	yes	0.255749	0.0534942	-2.25727	1	no
RGD:1311047	SPTBN5	spectrin, beta, non-erythrocytic 5	4.30364	1.88476	-1.19117	0.00667506	yes	5.26415	5.20001	-0.0176869	0.986037	no
RGD:1311079	Lgi3	leucine-rich repeat LGI family, member 3	61.3274	27.8405	-1.13935	0.000679243	yes	65.283	61.273	-0.0914559	0.846509	no
RGD:1311082	ATP6V1C1	ATPase, H+ transporting, lysosomal V1 subunit C1	115.266	167.534	0.539491	0.0461459	yes	96.5531	114.805	0.249788	0.359136	no
RGD:1311085	gab1	GRB2-associated binding protein 1	55.039	33.9757	-0.69595	0.00520391	yes	51.4884	50.4424	-0.0296088	0.963766	no
RGD:1311102	TSPAN12	tetraspanin 12	34.6718	18.9882	-0.86866	0.00271697	yes	62.488	73.291	0.230058	0.418531	no
RGD:1311134	NEB	nebulin	0.453299	0.10747	-2.07652	0.000679243	yes	0.343946	0.203205	-0.759246	1	no
RGD:1311155	IL33	interleukin 33	75.9091	219.695	1.53316	0.000679243	yes	57.496	57.8005	0.0076205	0.991698	no
RGD:1311203	Pik3ip1	phosphoinositide-3-kinase interacting protein 1	36.922	20.2057	-0.869721	0.00124042	yes	38.1997	36.7396	-0.0562262	0.919855	no
RGD:1311205	tm7sf2	transmembrane 7 superfamily member 2	9.96773	4.7981	-1.0548	0.018554	yes	10.4946	8.03288	-0.385659	0.248537	no
RGD:1311251	RGD1311251	similar to RIKEN cDNA 4930550C14	1.03149	0.206654	-2.31944	0.0141845	yes	1.58376	0.887816	-0.835023	0.111875	no
RGD:1311259	Paqr5	progestin and adipoQ receptor family member V	1.21762	0.483771	-1.33167	0.0203765	yes	1.86816	2.75643	0.561183	0.0820414	no
RGD:1311350	RGD1311350	similar to kIAA0367	8.00298	4.75874	-0.74996	0.00599214	yes	8.61776	7.01882	-0.296084	0.252846	no
RGD:1311374	ITGB8	integrin beta 8	18.3449	9.75525	-0.911127	0.00224569	yes	15.0261	15.7591	0.0687155	0.900519	no
RGD:1311434	CTNNAL1	catenin (cadherin associated protein), alpha-like 1	26.9894	13.195	-1.0324	0.000679243	yes	30.2336	28.0539	-0.107949	0.787358	no
RGD:1311480	Xcr1	chemokine (C motif) receptor 1	0.481835	0.135162	-1.83385	0.00956664	yes	0.191547	0.0919224	-1.05921	1	no
RGD:1311496	Spock1	sparc/osteonectin, cwcv and kazal-like domains proteoglycan (testican) 1	49.9086	19.39	-1.36397	0.000679243	yes	72.6844	55.1166	-0.399159	0.0770041	no
RGD:1311515	PAQR9	progestin and adipoQ receptor family member IX	1.00939	0.191591	-2.39738	0.0353206	yes	1.2951	0.520761	-1.31437	0.0554586	no
RGD:1311542	Vasp	vasodilator-stimulated phosphoprotein	61.8206	102.73	0.732695	0.00316174	yes	44.0236	50.8671	0.208456	0.471706	no
RGD:1311549	RASGEF1C	RasGEF domain family, member 1C	14.9535	7.302	-1.03412	0.00316174	yes	14.8712	16.5596	0.155149	0.693088	no
RGD:1311683	RHOBTB3	Rho-related BTB domain containing 3	6.55127	4.02393	-0.703167	0.0447767	yes	6.44558	7.21824	0.163337	0.66787	no
RGD:1311707	BUB1	budding uninhibited by benzimidazoles 1 homolog (S. cerevisiae)	5.02154	10.7165	1.09362	0.00124042	yes	1.38104	1.4604	0.0806061	0.930322	no
RGD:1311710	EFHC1	EF-hand domain (C-terminal) containing 1; progestin and adipoQ receptor family member VIII	58.6705	38.6996	-0.600318	0.0307444	yes	69.1505	71.029	0.0386687	0.949505	no
RGD:1311724	capG	capping protein (actin filament), gelsolin-like	259.164	412.494	0.670509	0.0228843	yes	173.001	226.477	0.388587	0.0834199	no
RGD:1311754	prc1	protein regulator of cytokinesis 1	16.7011	26.8793	0.686553	0.0220249	yes	3.4167	2.97027	-0.202007	0.706845	no
RGD:1311832	GPR65	G-protein coupled receptor 65	5.58319	11.1529	0.998258	0.0355501	yes	4.9383	4.61902	-0.0964259	0.921562	no
RGD:1311848	Ph-4	hypoxia-inducible factor prolyl 4-hydroxylase	23.1987	9.92525	-1.22487	0.000679243	yes	29.9242	22.7112	-0.39791	0.0881357	no
RGD:1311853	Laptm4b	lysosomal protein transmembrane 4 beta	144.044	93.4098	-0.624866	0.0144556	yes	160.841	125.784	-0.354677	0.132459	no
RGD:1311886	Kif22	kinesin family member 22	19.1215	34.391	0.846834	0.00402241	yes	5.92929	5.19692	-0.190204	0.706744	no
RGD:1311894	Tpx2	TPX2, microtubule-associated, homolog (Xenopus laevis)	13.0278	21.5765	0.727867	0.0112819	yes	3.95799	3.27084	-0.275109	0.513132	no
RGD:1311898	B3galt1	UDP-Gal:betaGlcNAc beta 1,3-galactosyltransferase, polypeptide 1	2.25899	0.730388	-1.62894	0.00402241	yes	3.4641	3.0117	-0.201901	0.706904	no
RGD:1311953	SIGLEC1	sialic acid binding Ig-like lectin 1, sialoadhesin	53.6277	84.9797	0.664141	0.0209451	yes	28.5642	26.2872	-0.119847	0.761028	no
RGD:1311980	FAM20C	family with sequence similarity 20, member C	132.962	235.827	0.826709	0.00481154	yes	115.473	151.433	0.391122	0.102994	no
RGD:1311983	rgma	RGM domain family, member A	27.2159	17.5562	-0.632464	0.0235857	yes	29.1761	30.1561	0.0476629	0.935335	no
RGD:1311986	GPR44	G protein-coupled receptor 44	1.35284	3.32571	1.29767	0.0353206	yes	0.357307	0.71448	0.999729	0.16957	no
RGD:1311989	Ckap4	cytoskeleton-associated protein 4	44.6747	81.1724	0.861531	0.000679243	yes	19.2371	23.2304	0.27212	0.306032	no
RGD:1312009	pak7	p21 protein (Cdc42/Rac)-activated kinase 7	5.09228	1.65947	-1.61759	0.000679243	yes	5.97333	4.26581	-0.485716	0.0578351	no
RGD:1312011	SHMT1	serine hydroxymethyltransferase 1 (soluble)	7.51005	12.842	0.773981	0.0319408	yes	4.41963	6.12512	0.470814	0.152729	no
RGD:1359093	RGD1562067	similar to cell division cycle associated 3; cell division cycle associated 3	11.3759	22.0476	0.954638	0.00520391	yes	1.67251	1.85284	0.147723	0.877814	no
RGD:1359106	HMGN3	high mobility group nucleosomal binding domain 3	30.4154	18.0411	-0.753514	0.0270987	yes	37.2746	30.8671	-0.272123	0.32485	no
RGD:1359118	KIFC1	kinesin family member C1	14.0611	26.1821	0.896871	0.00271697	yes	3.53543	3.50289	-0.0133385	0.989464	no
RGD:1359147	LOC313672	kazrin	17.6622	7.71423	-1.19507	0.000679243	yes	24.0357	20.5142	-0.228556	0.410522	no
RGD:1359187	lhpp	phospholysine phosphohistidine inorganic pyrophosphate phosphatase	44.924	26.391	-0.767441	0.00705644	yes	61.0796	45.73	-0.41755	0.0509894	no
RGD:1359212	PIR	pirin (iron-binding nuclear protein)	16.8255	9.60848	-0.808274	0.0312559	yes	26.004	22.0972	-0.234868	0.451271	no
RGD:1359224	Xkr7	XK, Kell blood group complex subunit-related family, member 7	0.953611	0.309437	-1.62376	0.018554	yes	0.673948	0.45685	-0.560917	0.379854	no
RGD:1359446	LOC310721	similar to 4930431B09Rik protein	24.267	41.3133	0.767607	0.00599214	yes	20.4458	24.978	0.288857	0.281879	no
RGD:1359548	Lrrfip1	leucine rich repeat (in FLII) interacting protein 1	27.0409	45.757	0.758852	0.00316174	yes	15.3189	18.3461	0.260154	0.337918	no
RGD:1359583	MGC105649	hypothetical LOC302884	22.5175	39.7141	0.818606	0.00993375	yes	16.6023	22.7656	0.455468	0.0883152	no
RGD:1359622	Ttll9	tubulin tyrosine ligase-like family, member 9	2.7982	0.690133	-2.01955	0.000679243	yes	5.57148	3.85612	-0.530908	0.123897	no
RGD:1359629	EMP2	epithelial membrane protein 2	22.8748	15.0182	-0.60704	0.0368886	yes	29.2739	36.61	0.322622	0.165683	no
RGD:1359713	RGD1359713	hypothetical RNA binding protein RGD1359713	7.4544	12.8379	0.784241	0.0246792	yes	4.9463	6.9645	0.493671	0.0881357	no
RGD:1549700	MGC95152	similar to B230212L03Rik protein	9.09097	3.92625	-1.21128	0.00520391	yes	13.6497	9.8833	-0.465804	0.0929039	no
RGD:1549702	NPL	N-acetylneuraminate pyruvate lyase	58.6369	97.0044	0.726242	0.00667506	yes	31.3516	34.079	0.120343	0.756918	no
RGD:1549780	XKR4	XK, Kell blood group complex subunit-related family, member 4	1.05431	0.435495	-1.27558	0.0368886	yes	1.23519	1.11644	-0.145838	0.860456	no
RGD:1559498	FAM155A	family with sequence similarity 155, member A	7.31644	2.45054	-1.57804	0.00560095	yes	13.3552	9.22969	-0.533044	0.0927306	no
RGD:1559521	DBNDD2	dysbindin (dystrobrevin binding protein 1) domain containing 2	157.478	99.5093	-0.662244	0.0125437	yes	202.053	172.426	-0.228763	0.418531	no
RGD:1559565	EFHD1	EF-hand domain family, member D1	35.8025	14.6642	-1.28776	0.000679243	yes	57.4444	44.3564	-0.373026	0.0971913	no
RGD:1559576	slc35f1	solute carrier family 35, member F1	17.297	10.9897	-0.654375	0.0182632	yes	9.51934	8.13072	-0.227479	0.46616	no
RGD:1559603	mknk1	MAP kinase-interacting serine/threonine kinase 1	46.1682	70.5467	0.611679	0.0209451	yes	42.2089	44.6067	0.079712	0.864315	no
RGD:1559605	FAM123A	family with sequence similarity 123A	3.82412	1.76977	-1.11156	0.018554	yes	5.93056	4.46143	-0.410661	0.185338	no
RGD:1559643	RGD1559643	similar to hypothetical protein A430031N04	8.06422	4.42071	-0.867256	0.0182632	yes	9.42707	8.2158	-0.198407	0.584308	no
RGD:1559690	RGD1559690	similar to hypothetical protein FLJ25416	1.08463	2.20295	1.02223	0.0485675	yes	0.335598	0.305399	-0.136035	1	no
RGD:1559723	sspN	sarcospan	15.7922	9.25243	-0.77131	0.00705644	yes	20.9882	21.5476	0.037954	0.949979	no
RGD:1559807	PDZD3	PDZ domain containing 3	1.3047	0.516643	-1.33648	0.0430608	yes	2.73319	1.87556	-0.543262	0.198313	no
RGD:1559824	NACAD	NAC alpha domain containing	33.3434	19.8494	-0.748303	0.00439827	yes	37.0427	34.0597	-0.121125	0.764429	no
RGD:1559896	RGD1559896	similar to RIKEN cDNA 2310022B05	91.7279	62.4704	-0.554189	0.0395254	yes	107.451	98.8317	-0.120635	0.766714	no
RGD:1559914	Naip2	similar to neuronal apoptosis inhibitory protein; NLR family, apoptosis inhibitory protein 2	10.1395	16.5685	0.708449	0.0106573	yes	8.32589	10.198	0.292614	0.287399	no
RGD:1559930	secisbp2l	SECIS binding protein 2-like	106.711	63.0138	-0.759969	0.00224569	yes	109.277	122.868	0.169114	0.659259	no
RGD:1559968	PSD3	pleckstrin and Sec7 domain containing 3	6.97441	3.97733	-0.810273	0.0225991	yes	7.21593	6.49517	-0.151817	0.714192	no
RGD:1559997	RAB32	RAB32, member RAS oncogene family	53.0417	92.5607	0.803272	0.000679243	yes	28.0624	29.6833	0.0810136	0.866642	no
RGD:1560014	Ddx60	DEAD (Asp-Glu-Ala-Asp) box polypeptide 60	4.5773	11.9294	1.38196	0.000679243	yes	2.57796	3.53581	0.455809	0.164483	no
RGD:1560021	rogdi	rogdi homolog (Drosophila)	49.4347	24.5941	-1.00721	0.000679243	yes	72.6141	54.5373	-0.413007	0.0532476	no
RGD:1560166	RGD1560166	similar to Probable G-protein coupled receptor 62 (hGPCR8)	20.6546	8.66897	-1.25253	0.000679243	yes	18.5336	17.238	-0.104554	0.828877	no
RGD:1560205	Rbm46	RNA binding motif protein 46	2.52613	1.05017	-1.26631	0.0366463	yes	3.33583	2.98013	-0.162668	0.819478	no
RGD:1560287	NCALD	neurocalcin delta	77.8881	47.492	-0.713718	0.00741465	yes	91.74	71.455	-0.360515	0.132433	no
RGD:1560471	RGD1560471	similar to hypothetical protein 4933429F08	6.51548	3.60636	-0.853328	0.00956664	yes	11.9443	12.6209	0.0794944	0.870115	no
RGD:1560504	Ccdc93	coiled-coil domain containing 93	31.2993	45.7742	0.548402	0.0386283	yes	22.6049	24.1149	0.0932881	0.833756	no
RGD:1560576	Pcdh24	protocadherin 24	12.2752	6.13083	-1.0016	0.000679243	yes	15.0121	11.88	-0.337593	0.172844	no
RGD:1560591	SNX32	sorting nexin 32	17.3559	8.32425	-1.06004	0.00359905	yes	21.4592	15.6749	-0.453136	0.0603408	no
RGD:1560646	myo6	myosin VI	31.6076	18.867	-0.744403	0.00402241	yes	42.4131	40.9679	-0.0500168	0.932907	no
RGD:1560694	PXDN	peroxidasin homolog (Drosophila)	36.1754	56.1631	0.634612	0.0225991	yes	11.7376	15.5558	0.406314	0.0588249	no
RGD:1560696	MOBKL2B	MOB1, Mps One Binder kinase activator-like 2B (yeast)	14.7937	8.83248	-0.744097	0.0260495	yes	13.7354	14.7623	0.104019	0.821286	no
RGD:1560707	LRRTM4	leucine rich repeat transmembrane neuronal 4	2.06892	0.887007	-1.22186	0.0309597	yes	2.08565	2.10922	0.0162149	0.988396	no
RGD:1560851	RIMKLB	ribosomal modification protein rimK-like family member B	9.61611	4.86593	-0.982738	0.0116137	yes	16.4805	14.4305	-0.191645	0.588729	no
RGD:1560876	C1QTNF9	C1q and tumor necrosis factor related protein 9	24.7035	11.0392	-1.16208	0.000679243	yes	23.4946	19.0045	-0.30599	0.32273	no
RGD:1560999	SCRN1	secernin 1	88.6969	46.3649	-0.935852	0.000679243	yes	84.1646	70.3143	-0.259395	0.329229	no
RGD:1561009	EXD1	exonuclease 3'-5' domain containing 1	0.47512	0.15992	-1.57094	0.0334511	yes	0.667548	0.435646	-0.615715	0.261972	no
RGD:1561058	Ier5l	immediate early response 5-like	32.814	49.8199	0.60241	0.0392926	yes	23.3489	30.0234	0.362734	0.140194	no
RGD:1561090	Ptprd	protein tyrosine phosphatase, receptor type, D	27.3849	12.115	-1.17658	0.000679243	yes	37.2215	30.7419	-0.275929	0.311686	no
RGD:1561105	gal3st4	galactose-3-O-sulfotransferase 4	12.363	21.0237	0.765991	0.0128846	yes	11.3245	9.99199	-0.180605	0.655724	no
RGD:1561345	LOC497860	similar to RIKEN cDNA 4930517K11	0.583142	2.50533	2.10308	0.0386283	yes	0.927009	1.79013	0.949412	0.263351	no
RGD:1561389	Zdhhc9	zinc finger, DHHC-type containing 9	35.9798	23.3553	-0.623437	0.0246792	yes	31.4898	28.0082	-0.169036	0.60988	no
RGD:1561402	SAMD12	sterile alpha motif domain containing 12	8.44359	3.50568	-1.26816	0.0238111	yes	14.7021	12.8652	-0.192549	0.726687	no
RGD:1561419	ARHGAP30	Rho GTPase activating protein 30	22.0921	33.4286	0.597549	0.0289315	yes	12.0026	14.013	0.223412	0.452917	no
RGD:1561488	LOC362526	hypothetical protein LOC362526	13.511	22.8963	0.760984	0.0366463	yes	11.8087	14.6473	0.310784	0.366382	no
RGD:1561588	DOCK8	dedicator of cytokinesis 8	21.1583	30.6275	0.533604	0.0439897	yes	15.6836	15.4611	-0.0206089	0.973675	no
RGD:1561665	RGD1561665	similar to spatial-delta	0.860572	0.2148	-2.00231	0.0241014	yes	0.635905	0.474291	-0.42304	0.659171	no
RGD:1561726	LRRC55	leucine rich repeat containing 55	8.24718	4.38071	-0.912736	0.0324252	yes	8.22845	8.2654	0.00646397	0.993992	no
RGD:1561730	LOC681196	similar to paired immunoglobin-like type 2 receptor beta; similar to cell surface receptor FDFACT	1.4414	6.18326	2.10089	0.00402241	yes	0.090618	2.57715	4.82984	0.149087	no
RGD:1561734	RGD1561734	similar to KIAA1913	14.8067	5.83845	-1.34259	0.000679243	yes	23.366	22.978	-0.0241593	0.968629	no
RGD:1561845	Sprn	shadow of prion protein homolog (zebrafish)	3.91739	0.8056	-2.28176	0.0249389	yes	3.71368	2.41408	-0.621376	0.401752	no
RGD:1561950	ZNF286A	zinc finger protein 286A	2.50982	1.23732	-1.02036	0.0491962	yes	2.80536	2.51981	-0.154872	0.802305	no
RGD:1561953	CORO2B	coronin, actin binding protein, 2B	38.3255	18.8686	-1.02232	0.000679243	yes	48.5669	41.0026	-0.244258	0.378366	no
RGD:1562089	RGD1562089	similar to hypothetical protein MGC27770	3.64449	0.946656	-1.94481	0.000679243	yes	5.38188	4.67933	-0.201809	0.646445	no
RGD:1562092	RFX4	regulatory factor X, 4 (influences HLA class II expression)	13.9611	4.44058	-1.65259	0.000679243	yes	23.4486	17.8445	-0.394019	0.0807188	no
RGD:1562101	RGD1562101	similar to very large G-protein coupled receptor 1	12.3044	5.82477	-1.07891	0.02147	yes	26.7009	21.3456	-0.322948	0.266001	no
RGD:1562105	Arhgap25	Rho GTPase activating protein 25	24.9876	39.3942	0.65677	0.010961	yes	17.3002	15.1567	-0.190828	0.556079	no
RGD:1562149	MAP3K9	mitogen-activated protein kinase kinase kinase 9	1.97845	0.917601	-1.10843	0.0319408	yes	2.20194	1.39824	-0.655159	0.0589953	no
RGD:1562253	Wnt16	wingless-type MMTV integration site family, member 16	14.5667	23.9281	0.716031	0.0392926	yes	39.9674	54.6966	0.452627	0.0523883	no
RGD:1562317	MFSD6	major facilitator superfamily domain containing 6	26.4613	11.6637	-1.18186	0.000679243	yes	32.3645	26.6645	-0.279489	0.296097	no
RGD:1562370	Ccdc103	coiled-coil domain containing 103	5.181	0.915293	-2.50092	0.000679243	yes	6.5152	5.14991	-0.339263	0.530304	no
RGD:1562434	Zfp651	zinc finger protein 651	26.311	17.182	-0.614764	0.0319408	yes	26.1095	27.5112	0.0754449	0.876662	no
RGD:1562526	Fam171b	family with sequence similarity 171, member B	29.7787	16.3324	-0.86654	0.000679243	yes	40.0093	34.8077	-0.200931	0.527373	no
RGD:1562527	TMEM196	transmembrane protein 196	2.17464	0.569988	-1.93177	0.00224569	yes	1.92636	1.06917	-0.849389	0.0750942	no
RGD:1562560	VWA3B	similar to hypothetical protein MGC26733	0.918898	0.280186	-1.71352	0.00633476	yes	1.82088	1.80158	-0.0153701	0.988396	no
RGD:1562690	LOC365605	lactate dehydrogenase A; similar to L-lactate dehydrogenase A chain (LDH-A) (LDH muscle subunit) (LDH-M)	126.12	231.538	0.876449	0.000679243	yes	64.8058	83.1953	0.360378	0.128853	no
RGD:1562712	GJC2	gap junction protein, gamma 2	67.625	27.3226	-1.30746	0.000679243	yes	72.0303	70.0911	-0.0393724	0.949979	no
RGD:1562732	GSTT3	glutathione S-transferase, theta 3	46.3628	12.5666	-1.88338	0.000679243	yes	74.3544	61.697	-0.269218	0.306032	no
RGD:1562847	LOC686387	similar to paired immunoglobin-like type 2 receptor beta; paired immunoglobin-like type 2 receptor alpha; similar to paired immunoglobin-like type 2 receptor alpha	15.0274	8.13377	-0.885597	0.0260495	yes	1.68054	2.89663	0.785454	0.0691053	no
RGD:1562883	BIRC7	baculoviral IAP repeat-containing 7	6.09717	1.74995	-1.80083	0.00439827	yes	11.8277	8.23933	-0.521566	0.14478	no
RGD:1562988	RGD1562988	erythrocyte protein band 4.1-like 4b; similar to EHM2	6.76711	3.01775	-1.16506	0.00667506	yes	8.03015	8.28551	0.045163	0.954526	no
RGD:1563152	SRGAP3	SLIT-ROBO Rho GTPase activating protein 3	10.1768	5.95342	-0.773492	0.0179812	yes	14.5008	11.6573	-0.314899	0.214308	no
RGD:1563185	RGD1563185	similar to Glutathione S-transferase 8 (GST 8-8) (Chain 8) (GST class-alpha)	8.47853	3.45889	-1.2935	0.0268199	yes	13.1038	12.4812	-0.0702303	0.941328	no
RGD:1563205	Fam105a	family with sequence similarity 105, member A	107.665	175.637	0.706048	0.00439827	yes	70.5188	65.075	-0.115905	0.775206	no
RGD:1563261	Pik3r5	phosphoinositide-3-kinase, regulatory subunit 5	17.1744	29.0466	0.758107	0.00271697	yes	13.2527	17.2635	0.381436	0.0973188	no
RGD:1563280	rab33a	RAB33A, member of RAS oncogene family	22.5264	9.30893	-1.27493	0.00271697	yes	19.2805	13.9394	-0.467974	0.11168	no
RGD:1563465	Ntng1	netrin G1	2.41909	1.00666	-1.26489	0.0088655	yes	2.23534	1.76456	-0.34118	0.366744	no
RGD:1563603	rad51	RAD51 homolog (RecA homolog, E. coli) (S. cerevisiae)	6.77094	11.6563	0.783686	0.0326829	yes	2.09941	2.14893	0.0336349	0.976143	no
RGD:1563823	Ehbp1l1	EH domain binding protein 1-like 1	36.7537	55.2842	0.588978	0.0302451	yes	30.2051	34.2423	0.180988	0.584423	no
RGD:1563852	LOC499806	similar to RIKEN cDNA 4933404M02	2.18817	0.789499	-1.47071	0.0192305	yes	3.64159	3.14267	-0.212575	0.730064	no
RGD:1563892	RGD1563892	similar to MGC15476 protein	33.4551	16.6836	-1.00379	0.000679243	yes	37.4242	30.8168	-0.280254	0.268781	no
RGD:1563903	LOC689891	similar to 60S ribosomal protein L17 (L23); similar to 60S ribosomal protein L17 (L23) (Amino acid starvation-induced protein) (ASI); ribosomal protein L17; hypothetical gene supported by X60212	4.8508	1.27451	-1.92827	0.010283	yes	1.03434	0.732975	-0.496872	0.700849	no
RGD:1563986	RGD1563986	similar to RIKEN cDNA E330009J07 gene	14.2936	6.7011	-1.0929	0.00633476	yes	15.3676	12.7951	-0.264301	0.480296	no
RGD:1564060	RGD1564060	similar to procollagen, type VI, alpha 3 isoform 4	0.223199	0.796327	1.83503	0.00224569	yes	0.125617	0.155089	0.30407	1	no
RGD:1564099	Tmem77	transmembrane protein 77	50.1963	84.4575	0.750646	0.00316174	yes	33.4287	44.1375	0.400919	0.0752927	no
RGD:1564145	LRRN1	leucine rich repeat neuronal 1	28.6758	18.9466	-0.597892	0.0404893	yes	27.5077	22.5919	-0.284032	0.292579	no
RGD:1564227	ANKRD33B	ankyrin repeat domain 33B	5.41478	10.8033	0.996494	0.0187863	yes	4.32775	6.24486	0.529052	0.118635	no
RGD:1564330	PRAM1	PML-RARA regulated adaptor molecule 1	5.47751	15.0064	1.45398	0.000679243	yes	2.7904	2.23965	-0.317195	0.53052	no
RGD:1564412	Rnf183	ring finger protein 183	0.417593	1.44347	1.78937	0.0268199	yes	0.158524	0.239884	0.597635	1	no
RGD:1564420	RGD1564420	similar to Hypothetical protein MGC31278	31.66	48.1922	0.606137	0.0378315	yes	32.0442	38.7537	0.274271	0.350616	no
RGD:1564507	Nap5	similar to Nck-associated protein 5	1.7051	0.663222	-1.36229	0.00782775	yes	2.0806	1.79017	-0.216906	0.647601	no
RGD:1564596	GLOD5	glyoxalase domain containing 5	1.91704	7.40046	1.94874	0.00176105	yes	1.13015	1.21082	0.099464	0.955011	no
RGD:1564616	ANKRD43	ankyrin repeat domain 43	1.88884	0.55037	-1.77902	0.00560095	yes	3.17346	2.77652	-0.192776	0.757638	no
RGD:1564638	SEC14L5	similar to KIAA0420	7.10136	3.00683	-1.23985	0.00520391	yes	10.1053	9.82991	-0.039859	0.954726	no
RGD:1564664	RGD1564664	similar to LOC387763 protein	31.8419	48.7429	0.614263	0.0407387	yes	39.5042	38.6383	-0.0319738	0.961625	no
RGD:1564818	LRRC25	leucine rich repeat containing 25	23.2657	41.9176	0.849353	0.00741465	yes	8.35736	8.00952	-0.0613324	0.944853	no
RGD:1564906	RGD1564906	glutathione S-transferase alpha 4; similar to Glutathione S-transferase alpha-4 (Glutathione S-transferase Yk) (GST Yk) (GST 8-8) (GST K) (GST A4-4); similar to Glutathione S-transferase 8 (GST 8-8) (Chain 8) (GST class-alpha)	13.3539	6.1073	-1.12865	0.018993	yes	24.5613	21.4878	-0.192865	0.65029	no
RGD:1564967	ZMYM3	zinc finger, MYM-type 3	25.915	17.4659	-0.569244	0.0366463	yes	31.627	27.7238	-0.190033	0.541552	no
RGD:1565052	RGD1565052	similar to hypothetical protein MGC27085	0.674107	0.143058	-2.23638	0.0179812	yes	1.52315	0.823205	-0.887738	0.0776241	no
RGD:1565090	HMGCLL1	3-hydroxymethyl-3-methylglutaryl-Coenzyme A lyase-like 1	4.66141	1.93044	-1.27184	0.0343583	yes	7.09703	4.84326	-0.551236	0.160445	no
RGD:1565126	ATP10B	ATPase, class V, type 10B	2.13537	1.09621	-0.961967	0.0481226	yes	1.13852	1.16309	0.0308029	0.977656	no
RGD:1565353	PAK1IP1	PAK1 interacting protein 1	13.4208	24.7015	0.880128	0.0088655	yes	10.618	10.2824	-0.0463279	0.952227	no
RGD:1565374	RGD1565374	similar to hypothetical protein LOC199675	5.95327	12.2145	1.03684	0.0279145	yes	0.398754	0.192611	-1.04981	1	no
RGD:1565432	RGD1565432	similar to hypothetical protein	33.2279	12.1813	-1.44773	0.000679243	yes	47.9264	41.4724	-0.208671	0.500885	no
RGD:1565441	KLHL4	kelch-like 4 (Drosophila)	5.75764	2.93543	-0.971904	0.0116137	yes	7.10522	6.02242	-0.238534	0.507618	no
RGD:1565493	RGD1565493	similar to DKFZP434I092 protein	2.13839	0.500859	-2.09405	0.000679243	yes	3.36308	2.43107	-0.468194	0.143385	no
RGD:1565561	MBOAT1	membrane bound O-acyltransferase domain containing 1	23.4291	38.053	0.699708	0.00993375	yes	15.0355	16.2346	0.110698	0.797571	no
RGD:1565616	RGD1565616	RGD1565616	50.7609	33.5637	-0.596817	0.0289315	yes	60.6482	56.1145	-0.112091	0.79161	no
RGD:1565622	RGD1565622	RGD1565622	0.835255	0.218985	-1.93139	0.029504	yes	1.03253	0.866422	-0.253043	0.771588	no
RGD:1565716	LRRC9	leucine rich repeat containing 9	0.737394	0.253871	-1.53834	0.0187863	yes	1.22933	0.729446	-0.753003	0.0655414	no
RGD:1565734	ERCC6L	excision repair cross-complementing rodent repair deficiency complementation group 6 - like	1.77391	3.29834	0.894812	0.0485675	yes	0.50593	0.545772	0.109359	0.927186	no
RGD:1565760	RGD1565760	similar to hypothetical protein A230106N23	2.50276	0.547396	-2.19286	0.000679243	yes	2.40966	2.00088	-0.268199	0.566355	no
RGD:1565772	RGD1565772	similar to hypothetical protein A430110N23	61.3294	37.5218	-0.708851	0.00667506	yes	67.173	55.8354	-0.2667	0.320697	no
RGD:1565818	SLC24A6	solute carrier family 24 (sodium/potassium/calcium exchanger), member 6	39.2141	58.3484	0.573322	0.0321667	yes	32.7595	42.1908	0.365015	0.0995187	no
RGD:1565866	RGD1565866	similar to FLJ44112 protein	1.11693	0.241534	-2.20924	0.000679243	yes	2.63215	1.91776	-0.456817	0.132433	no
RGD:1565883	RGD1565883	similar to hypothetical protein FLJ14721	5.70935	2.71611	-1.07179	0.040087	yes	7.85099	6.26415	-0.325756	0.423947	no
RGD:1565986	Zfp365	zinc finger protein 365	12.8636	7.89422	-0.704429	0.0386283	yes	11.3722	9.34718	-0.282911	0.349917	no
RGD:1566001	RGD1566001	similar to DNA segment, Chr 4, Brigham & Womens Genetics 0951 expressed	7.40778	3.28848	-1.17162	0.0162883	yes	10.6649	9.22268	-0.209607	0.641659	no
RGD:1566006	RGD1566006	similar to paired immunoglobin-like type 2 receptor beta; similar to cell surface receptor FDFACT	3.77042	14.0445	1.89721	0.00124042	yes	0.124235	2.14444	4.10945	0.117455	no
RGD:1566042	FAM70B	family with sequence similarity 70, member B	21.898	9.17485	-1.25504	0.0174634	yes	18.926	13.1909	-0.520829	0.192981	no
RGD:1566201	THSD7A	thrombospondin, type I, domain containing 7A	5.15157	2.81804	-0.870323	0.01774	yes	7.09997	9.58534	0.433017	0.0529779	no
RGD:1566234	GRB10	growth factor receptor bound protein 10	24.4837	36.8952	0.591612	0.0353206	yes	24.8094	25.1651	0.0205379	0.976078	no
RGD:1566306	CDCA8	cell division cycle associated 8	15.0716	24.2869	0.688347	0.0491962	yes	5.69065	5.55288	-0.0353584	0.972544	no
RGD:1566317	TESC	tescalcin	2.51035	0.592683	-2.08256	0.00271697	yes	1.90252	1.0485	-0.859592	0.0991067	no
RGD:1566346	tes	testis derived transcript	37.2235	60.184	0.693164	0.00853458	yes	24.3747	26.802	0.136957	0.712277	no
RGD:1566367	Pabpc1l2b	poly(A) binding protein, cytoplasmic 1-like 2B	9.11202	4.01596	-1.18203	0.0088655	yes	9.98991	7.03122	-0.506696	0.108239	no
RGD:1582797	LOC691521	similar to MEGF11 protein; multiple EGF-like-domains 11	9.36953	4.28974	-1.12708	0.000679243	yes	17.0011	14.3587	-0.2437	0.40308	no
RGD:1582892	LOC690217	similar to B0511.12	13.3498	7.87075	-0.762246	0.01774	yes	21.7564	16.5983	-0.3904	0.0837546	no
RGD:1582897	dip2a	DIP2 disco-interacting protein 2 homolog A (Drosophila)	32.0528	19.4664	-0.719466	0.00439827	yes	39.8633	36.9334	-0.110137	0.793074	no
RGD:1583256	LOC684848	similar to Protein C6orf115	131.333	194.255	0.56472	0.0417315	yes	74.5234	81.9843	0.137653	0.729366	no
RGD:1583663	LOC679977	similar to retinoic acid early transcript 1L; similar to Retinoic acid early inducible protein 1 gamma precursor (RAE-1gamma); retinoic acid early transcript gamma	0.339774	1.29178	1.92671	0.0203765	yes	0.0585451	0.170295	1.54042	1	no
RGD:1583734	NGRN	neugrin, neurite outgrowth associated	36.669	23.4362	-0.645821	0.0287369	yes	53.4535	43.679	-0.291345	0.235214	no
RGD:1583824	TMEM132C	similar to CG14446-PA	2.92942	1.42947	-1.03513	0.0235857	yes	1.65824	1.2774	-0.37645	0.415862	no
RGD:1583918	calml4	calmodulin-like 4	8.16385	2.91462	-1.48594	0.00520391	yes	38.5038	39.4734	0.0358786	0.960784	no
RGD:1583942	LOC691431	similar to mitochondrial carrier protein MGC4399	17.8646	6.91572	-1.36915	0.000679243	yes	30.1692	24.9304	-0.27517	0.338764	no
RGD:1583944	LOC691429	hypothetical protein LOC691429; hypothetical protein LOC684757	4.0583	2.27606	-0.83434	0.0238111	yes	6.1541	5.76885	-0.0932641	0.847453	no
RGD:1583978	PRIMA1	proline rich membrane anchor 1	17.7953	7.44867	-1.25644	0.000679243	yes	19.8503	20.7306	0.0625943	0.909818	no
RGD:1584722	PAQR6	progestin and adipoQ receptor family member VI	40.3558	15.4275	-1.38727	0.000679243	yes	61.7035	58.3267	-0.0811947	0.867273	no
RGD:1584901	LOC367746	similar to Spindlin-like protein 2 (SPIN-2)	1.66599	0.549482	-1.60024	0.0220249	yes	1.75541	1.99379	0.183705	0.848147	no
RGD:1584947	LOC363894	similar to paired immunoglobin-like type 2 receptor beta	1.22441	4.70063	1.94077	0.017184	yes	0.0917079	1.77299	4.273	0.203986	no
RGD:1585938	LOC679651	hypothetical protein LOC679651	6.56516	1.70676	-1.94357	0.00439827	yes	6.53458	6.81757	0.0611616	0.961427	no
RGD:1586315	LOC689986	hypothetical protein LOC689986	9.18733	5.0258	-0.870292	0.015988	yes	12.3635	10.9293	-0.177889	0.633437	no
RGD:1586317	GPR137	G protein-coupled receptor 137; similar to expressed sequence AI428855	55.6518	29.9278	-0.89494	0.000679243	yes	58.3439	46.4554	-0.328737	0.164118	no
RGD:1586598	SORBS1	sorbin and SH3 domain containing 1	39.5402	24.0526	-0.717126	0.00633476	yes	52.9864	63.2371	0.255151	0.357137	no
RGD:1586605	LOC686091	similar to coiled-coil domain containing 13	2.2285	0.874523	-1.3495	0.0341594	yes	2.61	1.75787	-0.570222	0.191152	no
RGD:1587008	LOC680875	similar to dystonin isoform 1	18.6336	9.9545	-0.904483	0.00560095	yes	27.1964	23.5824	-0.205704	0.490891	no
RGD:1587445	LOC691141	hypothetical protein LOC691141	22.2499	46.6451	1.06793	0.000679243	yes	7.16733	5.69469	-0.33182	0.44198	no
RGD:1587554	LOC689826	hypothetical protein LOC689826	38.5835	11.3901	-1.7602	0.000679243	yes	75.3996	93.4242	0.309238	0.28821	no
RGD:1588887	LOC688400	similar to EGF-like repeats and discoidin I-like domains-containing protein 3	72.8674	47.1478	-0.628082	0.0329226	yes	84.1243	86.8789	0.0464835	0.938581	no
RGD:1589460	PPP1R16B	protein phosphatase 1, regulatory (inhibitor) subunit 16B	55.7903	31.8082	-0.810614	0.00124042	yes	53.8281	59.3133	0.139997	0.705236	no
RGD:1589465	CEACAM19	B-cell CLL/lymphoma 3; similar to carcinoembryonic antigen-like 1; carcinoembryonic antigen-related cell adhesion molecule 19	19.0745	34.1494	0.84021	0.00359905	yes	15.2712	17.0958	0.162823	0.687455	no
RGD:1589470	LOC680606	hypothetical protein LOC680606	0.604114	0.146405	-2.04485	0.0201015	yes	0.805902	0.515559	-0.644467	0.310457	no
RGD:1589653,RGD:727857	unknown	unknown	7.81452	2.34566	-1.73616	0.0131967	yes	2.36038	3.95718	0.745455	0.293009	no
RGD:1589725	TSPAN7	tetraspanin 7	202.615	101.655	-0.995065	0.00124042	yes	254.12	193.934	-0.389941	0.0980288	no
RGD:1589776	fhod1	formin homology 2 domain containing 1	22.8791	43.9064	0.940399	0.000679243	yes	20.1957	23.5567	0.222091	0.426311	no
RGD:1589785	Gpr17	G protein-coupled receptor 17	80.6507	42.2204	-0.933746	0.00667506	yes	28.6349	24.2964	-0.23703	0.864758	no
RGD:1589872	Lilrc2	leukocyte immunoglobulin-like receptor	0.182536	1.05162	2.52636	0.0249389	yes	0.140556	0.220194	0.647631	1	no
RGD:1589959	LOC689619	similar to nuclear receptor interacting protein 2	9.50784	4.20658	-1.17647	0.0395254	yes	14.1284	16.5285	0.226358	0.662574	no
RGD:1590212	LOC685756	hypothetical protein LOC685756	10.7663	3.81042	-1.4985	0.000679243	yes	20.0205	16.3589	-0.291397	0.236597	no
RGD:1590513	LOC681849	similar to Protein C6orf142 homolog	9.3056	3.3033	-1.49419	0.000679243	yes	8.49063	9.75872	0.20082	0.619282	no
RGD:1590629	LOC680531	similar to CG3880-PA	12.2982	23.8362	0.954712	0.00439827	yes	4.74623	6.82394	0.523822	0.121762	no
RGD:1590955	fam131c	family with sequence similarity 131, member C	2.70516	0.19391	-3.80226	0.0212024	yes	2.25209	1.12937	-0.995742	0.0999301	no
RGD:1591035	LOC689593	similar to DnaJ (Hsp40) homolog, subfamily B, member 10 isoform 2	90.8374	55.0064	-0.723687	0.00520391	yes	144.93	109.955	-0.398443	0.0761507	no
RGD:1591333	LOC683549	similar to TPA-induced transmembrane protein	1.15483	0.261557	-2.14248	0.0321667	yes	3.22297	2.08778	-0.626421	0.220383	no
RGD:1591401	LOC685612	similar to Emu2	1.54635	0.512709	-1.59265	0.0343583	yes	0.160668	0.520682	1.69632	1	no
RGD:1591749	NRBP2	nuclear receptor binding protein 2	174.023	86.597	-1.00689	0.000679243	yes	269.42	275.524	0.032321	0.964429	no
RGD:1591785	LOC304903	similar to Pappalysin-2 precursor (Pregnancy-associated plasma protein-A2) (PAPP-A2) (Pregnancy-associated plasma protein-E1) (PAPP-E); similar to pappalysin 2 isoform 1	1.28386	0.390711	-1.71632	0.0144556	yes	5.03857	5.72686	0.184728	0.731247	no
RGD:1593011	Endou	placental protein 11 related	3.92898	0.834312	-2.2355	0.000679243	yes	7.47584	6.39519	-0.225248	0.672948	no
RGD:1593126	LOC606294	hypothetical protein LOC606294	36.6032	24.753	-0.564366	0.0449741	yes	49.0987	38.1536	-0.363865	0.0985689	no
RGD:1593157	Ncf4	neutrophil cytosolic factor 4	25.8732	49.4713	0.935131	0.00176105	yes	17.8963	13.0505	-0.45556	0.0974461	no
RGD:1593244	Hecw2	HECT, C2 and WW domain containing E3 ubiquitin protein ligase 2	2.78083	1.41429	-0.975433	0.0260495	yes	3.7167	2.9554	-0.330666	0.293183	no
RGD:1593287	diaph3	diaphanous homolog 3 (Drosophila)	3.65252	6.70648	0.876665	0.0241014	yes	0.656751	0.571918	-0.199538	0.823144	no
RGD:1593487	RAB20	RAB20, member RAS oncogene family	12.4686	25.7476	1.04614	0.000679243	yes	11.1056	13.957	0.329703	0.305303	no
RGD:1593795	EMID1	EMI domain containing 1	10.8288	5.3126	-1.02739	0.0119255	yes	14.3194	18.4402	0.364884	0.192503	no
RGD:1594172	LOC684862	hypothetical protein LOC684862; family with sequence similarity 171, member A1	28.6254	18.5136	-0.628714	0.0249389	yes	32.7032	34.6154	0.0819838	0.860456	no
RGD:1594388	Fcgr2b	Fc fragment of IgG, low affinity IIb, receptor (CD32); Fc fragment of IgG, low affinity IIa, receptor (CD32)	188.709	305.763	0.696252	0.00993375	yes	150.558	146.332	-0.0410685	0.949505	no
RGD:1594480,RGD:620336,RGD:620337,RGD:620338,RGD:620749,RGD:620750,RGD:620751,RGD:735016,RGD:735055,RGD:735086,RGD:735165,RGD:735182,RGD:735200,RGD:735216	unknown	unknown	11.7492	6.53745	-0.845757	0.00271697	yes	12.6011	10.4437	-0.27092	0.305303	no
RGD:1594557	CFP	complement factor properdin	63.8405	99.9004	0.646019	0.015988	yes	24.6879	25.1529	0.0269225	0.969369	no
RGD:1595123	DDO	D-aspartate oxidase	3.56585	1.2528	-1.50908	0.0192305	yes	7.79979	6.35827	-0.294802	0.543609	no
RGD:1595143	LOC681196	similar to paired immunoglobin-like type 2 receptor beta; similar to cell surface receptor FDFACT	1.84171	7.42285	2.01092	0.00176105	yes	0.0715028	1.53215	4.42141	0.227704	no
RGD:1595511	Rbl1	retinoblastoma-like 1 (p107)	8.45907	14.6724	0.794533	0.010283	yes	4.25384	5.24299	0.301626	0.391788	no
RGD:1595922	RT1-Db2	RT1 class II, locus Db2	0.898802	0	NegativeInfinity	0.000679243	yes	1.37201	0.0159105	-6.43017	0.418531	no
RGD:1596098	rab36	RAB36, member RAS oncogene family	9.4332	4.85059	-0.959586	0.0494046	yes	12.9205	9.15783	-0.496582	0.0989004	no
RGD:1596143	GABARAPL1	GABA(A) receptor-associated protein like 1	176.495	97.3727	-0.858035	0.000679243	yes	257.63	226.808	-0.183824	0.600951	no
RGD:1596197	VSTM2A	V-set and transmembrane domain containing 2A	3.30905	0.748578	-2.14419	0.010961	yes	4.11188	2.67918	-0.618008	0.26177	no
RGD:1596198	LOC689105	similar to Duffy antigen/chemokine receptor (CD234 antigen)	13.9	6.65294	-1.06302	0.0128846	yes	9.10896	6.28597	-0.535151	0.126877	no
RGD:1596428	LOC688210	similar to Integrin alpha-IIb precursor (Platelet membrane glycoprotein IIb) (GPalpha IIb) (GPIIb) (CD41 antigen)	2.133	1.00578	-1.08458	0.0388633	yes	3.56365	3.37247	-0.0795496	0.916569	no
RGD:1596707	LOC681383	similar to Protein C10orf11 homolog	24.5755	40.6958	0.727662	0.0390976	yes	22.534	28.3586	0.331681	0.274788	no
RGD:1596765	LOC681325	hypothetical protein LOC681325	1.94257	4.38184	1.17357	0.00923501	yes	1.09375	1.45932	0.416013	0.429563	no
RGD:1596820	Dmrtc1b	DMRT-like family C1b	2.4127	0.652286	-1.88707	0.0203765	yes	3.48794	2.72437	-0.35645	0.617521	no
RGD:1597189	NP	nucleoside phosphorylase	275.75	449.258	0.704186	0.00633476	yes	198.922	215.683	0.116712	0.773872	no
RGD:1597262	LOC691631	hypothetical protein LOC691631	150.536	95.4608	-0.657132	0.0169124	yes	154.463	161.469	0.0640005	0.91695	no
RGD:1597359	LRRN4CL	hypothetical protein LOC686311; LRRN4 C-terminal like	9.58174	4.52617	-1.082	0.00599214	yes	8.97029	6.93979	-0.370263	0.207453	no
RGD:1597422	LOC100134871	beta-glo; beta-globin; beta globin minor gene	35.1766	5.14458	-2.77349	0.000679243	yes	11.9625	18.379	0.619538	0.0803379	no
RGD:1597457	SF4	splicing factor 4; transmembrane 6 superfamily member 2	0.654423	0.184745	-1.82469	0.0487776	yes	0.686748	0.272067	-1.33582	0.0631913	no
RGD:1598329	SEC31B	SEC31 homolog B (S. cerevisiae)	1.56945	0.525416	-1.57872	0.00439827	yes	1.3943	1.09198	-0.352586	0.518264	no
RGD:1599277	Car14	carbonic anhydrase 14	70.0128	19.3278	-1.85694	0.000679243	yes	232.911	206.403	-0.174316	0.611324	no
RGD:2033	Adarb1	adenosine deaminase, RNA-specific, B1	16.0904	9.81454	-0.713205	0.013873	yes	21.3306	16.48	-0.372211	0.110018	no
RGD:2038	ADCYAP1R1	adenylate cyclase activating polypeptide 1 (pituitary) receptor type I	16.0397	4.74087	-1.75842	0.000679243	yes	33.736	28.4833	-0.244173	0.377426	no
RGD:2048	Adora1	adenosine A1 receptor	28.8395	12.8322	-1.16828	0.00124042	yes	39.9932	33.1481	-0.270825	0.365025	no
RGD:2055	ADRA1A	adrenergic, alpha-1A-, receptor	2.08819	0.759662	-1.45882	0.0235857	yes	3.45521	2.57587	-0.423712	0.402032	no
RGD:2069	agt	angiotensinogen (serpin peptidase inhibitor, clade A, member 8)	157.127	35.0171	-2.1658	0.000679243	yes	469.937	350.607	-0.422613	0.113765	no
RGD:2097	ALOX5AP	arachidonate 5-lipoxygenase activating protein	32.1371	57.9193	0.849804	0.00560095	yes	28.2949	29.1378	0.0423516	0.950368	no
RGD:2118	ANXA1	annexin A1	209.184	331.416	0.66387	0.02147	yes	189.109	251.85	0.413346	0.0707604	no
RGD:2122	APBB1	amyloid beta (A4) precursor protein-binding, family B, member 1 (Fe65)	115	55.9565	-1.03925	0.000679243	yes	141.518	123.685	-0.194319	0.567081	no
RGD:2124	speG	SPEG complex locus	3.43753	1.61919	-1.0861	0.000679243	yes	4.50566	3.47601	-0.374307	0.111425	no
RGD:2133	Apobec1	apolipoprotein B mRNA editing enzyme, catalytic polypeptide 1	98.9542	153.33	0.631805	0.015988	yes	51.5254	55.4967	0.107118	0.802459	no
RGD:2171	Atp1b2	ATPase, Na+/K+ transporting, beta 2 polypeptide	402.744	155.208	-1.37566	0.000679243	yes	725.193	575.672	-0.333119	0.379232	no
RGD:2180	Atp7b	ATPase, Cu++ transporting, beta polypeptide	1.43747	0.642845	-1.16099	0.0255245	yes	1.70469	1.42353	-0.260043	0.574926	no
RGD:2194	BCAN	brevican	166.573	88.9507	-0.905076	0.00124042	yes	170.75	128.47	-0.410454	0.0983619	no
RGD:2196	BCKDHA	branched chain ketoacid dehydrogenase E1, alpha polypeptide	53.9744	36.736	-0.555082	0.0466201	yes	66.1176	70.0053	0.0824302	0.859733	no
RGD:2204	CFB	complement factor B	21.9622	10.7481	-1.03094	0.000679243	yes	41.6678	33.4159	-0.318398	0.185324	no
RGD:2206	BGLAP	bone gamma-carboxyglutamate (gla) protein	6.99821	1.07256	-2.70592	0.00402241	yes	1.08506	1.34152	0.306093	0.835933	no
RGD:2252	DDR1	discoidin domain receptor tyrosine kinase 1	150.511	76.9106	-0.96861	0.000679243	yes	153.444	144.098	-0.0906639	0.858088	no
RGD:2264	camk4	calcium/calmodulin-dependent protein kinase IV	0.703147	0.175868	-1.99933	0.0321667	yes	0.717182	0.386653	-0.8913	0.1759	no
RGD:2276	Casq2	calsequestrin 2 (cardiac muscle)	0.9641	0.384445	-1.3264	0.0485675	yes	3.20525	2.10185	-0.608776	0.0834199	no
RGD:2291	CCNB1	cyclin B1	18.5072	38.7023	1.06433	0.000679243	yes	3.97749	3.73761	-0.0897424	0.923969	no
RGD:2306	CD4	Cd4 molecule	102.336	44.4269	-1.20381	0.000679243	yes	94.0315	78.9961	-0.251362	0.360725	no
RGD:2310	Cd53	Cd53 molecule	197.741	309.187	0.644865	0.0212024	yes	128.685	142.522	0.147342	0.691959	no
RGD:2311	CD59	CD59 molecule, complement regulatory protein	197.761	109.666	-0.850645	0.000679243	yes	358.887	289.428	-0.310324	0.226833	no
RGD:2313	CD74	Cd74 molecule, major histocompatibility complex, class II invariant chain	167.59	88.8197	-0.915983	0.000679243	yes	267.719	260.149	-0.0413825	0.949505	no
RGD:2314264	unknown	unknown	1.48043	3.12505	1.07786	0.017184	yes	0.267238	0.40748	0.608606	1	no
RGD:2316	Cd8a	CD8a molecule	75.9722	199.1	1.38995	0.000679243	yes	29.4531	22.7759	-0.370914	0.161941	no
RGD:2318	CD9	CD9 molecule	818.142	534.508	-0.614139	0.0449741	yes	978.426	762.631	-0.359477	0.218221	no
RGD:2318569	unknown	unknown	1.28479	0.396346	-1.6967	0.00439827	yes	1.78183	1.09619	-0.700859	0.0716754	no
RGD:2319	CDC2	cell division cycle 2, G1 to S and G2 to M	35.2821	64.0587	0.860456	0.00271697	yes	6.69599	5.74428	-0.221169	0.702662	no
RGD:2319087	unknown	unknown	181.057	300.918	0.73293	0.017184	yes	121.275	156.729	0.369984	0.1759	no
RGD:2320079	unknown	unknown	11.4684	21.565	0.911029	0.0384306	yes	5.72271	5.94663	0.055374	0.961924	no
RGD:2320342	unknown	unknown	3.61248	1.10187	-1.71304	0.0490103	yes	5.4255	3.98308	-0.445873	0.445496	no
RGD:2320953	unknown	unknown	30.6574	69.5806	1.18245	0.00271697	yes	12.4906	18.4515	0.562891	0.154677	no
RGD:2322081	unknown	unknown	3.23152	1.31944	-1.29229	0.0144556	yes	6.10619	5.23588	-0.221841	0.63201	no
RGD:2322319	unknown	unknown	4.91459	1.74225	-1.49612	0.000679243	yes	5.92265	4.46652	-0.407091	0.115838	no
RGD:2322669	unknown	unknown	112.757	175.363	0.63712	0.019534	yes	89.2858	111.402	0.319271	0.186793	no
RGD:2322838	unknown	unknown	47.1708	15.7497	-1.58257	0.000679243	yes	39.0964	33.2913	-0.231892	0.571858	no
RGD:2323374	unknown	unknown	32.1174	20.4147	-0.653744	0.0150521	yes	48.467	40.1443	-0.271807	0.287585	no
RGD:2323392	unknown	unknown	9.78927	5.52644	-0.82485	0.0144556	yes	11.4564	9.04183	-0.341468	0.191224	no
RGD:2323622	unknown	unknown	1.22197	0.385424	-1.66469	0.0496589	yes	1.11558	0.461526	-1.27331	0.0609795	no
RGD:2323765	unknown	unknown	68.3978	28.392	-1.26846	0.000679243	yes	77.1543	65.8413	-0.228754	0.430243	no
RGD:2323801	unknown	unknown	2.56717	0.520656	-2.30178	0.0182632	yes	2.63232	2.54598	-0.0481122	0.976078	no
RGD:2323922	unknown	unknown	7.91731	3.52786	-1.16622	0.017184	yes	13.1179	14.6929	0.163579	0.724967	no
RGD:2325125	unknown	unknown	41.0876	66.0176	0.684148	0.0131967	yes	22.4087	19.8337	-0.176106	0.63201	no
RGD:2327	CEBPB	CCAAT/enhancer binding protein (C/EBP), beta	35.2541	78.8964	1.16217	0.000679243	yes	44.8467	48.4387	0.111158	0.788983	no
RGD:2368	CNP	2',3'-cyclic nucleotide 3' phosphodiesterase	951.041	516.678	-0.880242	0.0265693	yes	774.248	702.128	-0.141062	0.794565	no
RGD:2369	cnr1	cannabinoid receptor 1 (brain)	2.14709	0.542982	-1.9834	0.00224569	yes	2.33244	1.31572	-0.82599	0.055253	no
RGD:2373	Col11a2	collagen, type XI, alpha 2	18.1882	10.921	-0.73589	0.00705644	yes	24.4349	19.176	-0.349645	0.131951	no
RGD:2385	Cox6a2	cytochrome c oxidase, subunit VIa, polypeptide 2	15.9747	3.75437	-2.08914	0.00124042	yes	24.6148	27.2829	0.14847	0.822615	no
RGD:2480	cyp4b1	cytochrome P450, family 4, subfamily b, polypeptide 1	2.42623	0.434678	-2.4807	0.000679243	yes	1.73421	1.35912	-0.351606	0.601498	no
RGD:2481	cyp51	cytochrome P450, subfamily 51	42.5988	27.5429	-0.62913	0.0174634	yes	39.1725	40.9032	0.0623727	0.906852	no
RGD:2494	ddc	dopa decarboxylase (aromatic L-amino acid decarboxylase)	4.3178	1.02506	-2.07459	0.000679243	yes	9.41479	7.55157	-0.318152	0.367387	no
RGD:2503	nqo1	NAD(P)H dehydrogenase, quinone 1	56.871	34.6475	-0.714943	0.00923501	yes	102.154	104.14	0.0277831	0.965203	no
RGD:2536	ednrb	endothelin receptor type B	97.4348	62.6831	-0.636361	0.0228843	yes	127.694	119.88	-0.0911068	0.836289	no
RGD:2541	Efnb3	ephrin B3	8.38685	4.39201	-0.933248	0.00956664	yes	26.0834	23.0522	-0.178231	0.611857	no
RGD:2599	FCER1G	Fc fragment of IgE, high affinity I, receptor for; gamma polypeptide	1143.75	1791.21	0.647158	0.0362327	yes	853.088	854.045	0.00161816	0.998751	no
RGD:2611	FGFR2	fibroblast growth factor receptor 2	51.0567	22.9443	-1.15396	0.000679243	yes	64.2636	58.3933	-0.138199	0.717302	no
RGD:2649	GABRB1	gamma-aminobutyric acid (GABA) A receptor, beta 1	3.48794	1.18405	-1.55864	0.00599214	yes	6.3833	4.48262	-0.509962	0.116886	no
RGD:2650	GABRB2	gamma-aminobutyric acid (GABA) A receptor, beta 2	0.838524	0.231949	-1.85405	0.0339243	yes	0.936956	0.480747	-0.962702	0.125318	no
RGD:2682	GGH	gamma-glutamyl hydrolase	25.2971	45.9791	0.862006	0.00316174	yes	32.4394	39.7632	0.29369	0.26391	no
RGD:2692	Gja5	gap junction protein, alpha 5	0.986309	2.58158	1.38814	0.010283	yes	0.488389	0.723339	0.566641	0.336631	no
RGD:2706	GLRB	glycine receptor, beta	38.4196	19.5153	-0.977237	0.00124042	yes	38.3996	29.942	-0.358922	0.131441	no
RGD:2733	grik2	glutamate receptor, ionotropic, kainate 2	6.9576	3.67242	-0.921859	0.0289315	yes	6.13813	6.15122	0.00307261	0.998496	no
RGD:2734	grik4	glutamate receptor, ionotropic, kainate 4	14.2839	6.01332	-1.24816	0.000679243	yes	17.3009	13.4372	-0.364615	0.133362	no
RGD:2735	Grik5	glutamate receptor, ionotropic, kainate 5	22.1709	13.4445	-0.721658	0.00816669	yes	21.0965	16.6536	-0.341167	0.136023	no
RGD:2738	GRIN2B	glutamate receptor, ionotropic, N-methyl D-aspartate 2B	0.841186	0.174837	-2.26641	0.000679243	yes	0.941945	0.590069	-0.674759	0.0878132	no
RGD:2753	GSTA3	glutathione S-transferase A3	96.1192	27.9781	-1.78052	0.000679243	yes	296.757	240.358	-0.304098	0.230313	no
RGD:2755	gstm1	glutathione S-transferase mu 1	121.343	71.518	-0.762711	0.00439827	yes	272.696	240.95	-0.178559	0.597769	no
RGD:2797	Hk2	hexokinase 2	31.462	47.3098	0.588529	0.0260495	yes	21.4548	26.1406	0.284988	0.253133	no
RGD:2798	HK3	hexokinase 3 (white cell)	56.2644	88.8642	0.65938	0.0174634	yes	26.0331	29.6641	0.188373	0.543059	no
RGD:2805	HMMR	hyaluronan mediated motility receptor (RHAMM)	8.81274	16.3674	0.89316	0.00741465	yes	2.49813	2.13871	-0.224108	0.730064	no
RGD:2806	hmox1	heme oxygenase (decycling) 1	292.977	906.699	1.62984	0.000679243	yes	125.942	128.994	0.0345422	0.956315	no
RGD:2829	Pla2g16	phospholipase A2, group XVI	197.348	125.405	-0.654143	0.01774	yes	354.093	282.86	-0.32404	0.172844	no
RGD:2890	Il1a	interleukin 1 alpha	3.02673	6.79031	1.16572	0.0119255	yes	2.98139	3.12711	0.0688457	0.945968	no
RGD:2894	IL1RL1	interleukin 1 receptor-like 1	1.95412	5.19677	1.4111	0.000679243	yes	1.91555	2.83986	0.56806	0.0818889	no
RGD:2899	Il4ra	interleukin 4 receptor, alpha	36.7874	78.1921	1.08781	0.000679243	yes	24.2145	26.1467	0.11076	0.77949	no
RGD:2901	IL6	interleukin 6	0.456683	1.7638	1.94942	0.0125437	yes	0.224788	0.290889	0.371908	1	no
RGD:2902	IL6RA	interleukin 6 receptor, alpha	21.1997	31.3767	0.565653	0.0384306	yes	15.0245	16.3036	0.117879	0.763868	no
RGD:2912	inhA	inhibin alpha	4.71952	2.14529	-1.13747	0.0355501	yes	5.82112	4.18603	-0.475714	0.222439	no
RGD:2925	ITGA5	integrin alpha 5 (fibronectin receptor alpha)	14.671	28.7555	0.970867	0.000679243	yes	7.93627	10.1165	0.350183	0.173936	no
RGD:2926	ITGAM	integrin alpha M	63.2044	136.938	1.11543	0.000679243	yes	43.7416	58.2538	0.413346	0.0531131	no
RGD:2932	Itpkb	inositol 1,4,5-trisphosphate 3-kinase B	50.5343	31.7579	-0.670149	0.00667506	yes	68.5085	72.4133	0.0799714	0.868016	no
RGD:2940	JAK3	Janus kinase 3	23.4242	34.1093	0.542166	0.0421433	yes	15.3998	15.9024	0.0463284	0.940193	no
RGD:2949	KCNA1	potassium voltage-gated channel, shaker-related subfamily, member 1	14.0874	5.63619	-1.32161	0.000679243	yes	19.2516	18.1153	-0.0877706	0.860788	no
RGD:2951	kcna3	potassium voltage-gated channel, shaker-related subfamily, member 3	4.10488	7.72151	0.911545	0.0494046	yes	4.06741	3.69141	-0.139941	0.847097	no
RGD:2953	KCNA5	potassium voltage-gated channel, shaker-related subfamily, member 5	1.46773	0.486778	-1.59225	0.0150521	yes	1.97027	1.38483	-0.508681	0.3355	no
RGD:2954	KCNB1	potassium voltage gated channel, Shab-related subfamily, member 1	5.4906	3.13563	-0.80821	0.0466201	yes	7.77961	7.67319	-0.0198717	0.97825	no
RGD:2982	Mafb	v-maf musculoaponeurotic fibrosarcoma oncogene homolog B (avian)	83.3676	141.089	0.759046	0.00439827	yes	46.0335	57.4174	0.318805	0.18084	no
RGD:2993	LCAT	lecithin cholesterol acyltransferase	108.631	45.562	-1.25354	0.000679243	yes	376.406	313.338	-0.26457	0.375064	no
RGD:3012	Llgl1	lethal giant larvae homolog 1 (Drosophila)	56.9294	37.8021	-0.590709	0.023142	yes	50.5944	49.923	-0.0192746	0.976143	no
RGD:3035	Mag	myelin-associated glycoprotein	485.829	201.954	-1.26643	0.000679243	yes	401.987	404.487	0.00894389	0.992167	no
RGD:3037	MAL	mal, T-cell differentiation protein	123.434	36.5323	-1.7565	0.000679243	yes	186.788	143.607	-0.379279	0.10709	no
RGD:3041	MAOB	monoamine oxidase B	38.118	15.3176	-1.31528	0.000679243	yes	65.803	53.5129	-0.298268	0.218826	no
RGD:3042	MAP1A	microtubule-associated protein 1A	94.7388	45.3693	-1.06224	0.00316174	yes	90.465	72.1426	-0.326507	0.332902	no
RGD:3060	RGD1563943	similar to mcdc21 protein; minichromosome maintenance complex component 4	9.27288	14.5154	0.646498	0.0404893	yes	5.10648	6.14615	0.267355	0.439156	no
RGD:3074	ME1	malic enzyme 1, NADP(+)-dependent, cytosolic	56.4711	35.3934	-0.674033	0.0144556	yes	83.9166	78.9447	-0.0881152	0.848979	no
RGD:3101	MOBP	myelin-associated oligodendrocyte basic protein	200.47	53.2112	-1.91358	0.000679243	yes	259.308	188.972	-0.456489	0.0736616	no
RGD:3102	Mog	myelin oligodendrocyte glycoprotein	133.591	49.2014	-1.44105	0.000679243	yes	183.725	140.588	-0.386072	0.101569	no
RGD:3109	MPZ	myelin protein zero	1056.98	302.112	-1.8068	0.000679243	yes	954.185	1154.13	0.274464	0.495876	no
RGD:3122	MUC1	mucin 1, cell surface associated	2.33242	0.954256	-1.28938	0.0235857	yes	3.73494	3.62398	-0.0435079	0.964062	no
RGD:3130	MYC	myelocytomatosis oncogene	14.6987	25.5739	0.798987	0.0088655	yes	12.3665	10.0431	-0.300229	0.309482	no
RGD:3136	MYH11	myosin, heavy chain 11, smooth muscle	10.7414	5.14315	-1.06246	0.000679243	yes	21.2738	20.7477	-0.0361319	0.952474	no
RGD:3139	MYH4	myosin, heavy chain 4, skeletal muscle	1.20433	0.0225495	-5.73899	0.00316174	yes	0.858307	0.00528459	-7.34356	0.572562	no
RGD:3209	nrcam	neuronal cell adhesion molecule	29.9939	15.9242	-0.913451	0.000679243	yes	33.8063	25.5863	-0.401921	0.0714711	no
RGD:3213	NTRK2	neurotrophic tyrosine kinase, receptor, type 2	34.4753	14.9986	-1.20074	0.000679243	yes	59.8694	43.4956	-0.460951	0.0514495	no
RGD:3214	NTRK3	neurotrophic tyrosine kinase, receptor, type 3	10.819	6.21216	-0.800404	0.0233715	yes	16.6478	14.223	-0.227105	0.457619	no
RGD:3246	Pcsk6	proprotein convertase subtilisin/kexin type 6	19.9472	12.1074	-0.720293	0.010961	yes	22.7478	25.975	0.191398	0.542637	no
RGD:3254	Reg3b	regenerating islet-derived 3 beta	2.09553	0.399628	-2.39059	0.00956664	yes	1.14801	0.369667	-1.63483	0.0633803	no
RGD:3262	Pc	pyruvate carboxylase	38.4508	22.2117	-0.791694	0.0116137	yes	52.2804	47.4179	-0.140839	0.734351	no
RGD:3274	Furin	furin (paired basic amino acid cleaving enzyme)	56.4761	84.7522	0.585611	0.0334511	yes	34.6866	37.367	0.107389	0.787358	no
RGD:3288	PADI2	peptidyl arginine deiminase, type II	72.4206	26.8237	-1.43289	0.000679243	yes	104.541	87.8561	-0.25085	0.420211	no
RGD:3326	SERPINA1	serpin peptidase inhibitor, clade A (alpha-1 antiproteinase, antitrypsin), member 1	1.1288	0.256999	-2.13496	0.0119255	yes	2.7632	1.9039	-0.537382	0.256509	no
RGD:3340	PLA2G2C	phospholipase A2, group IIC	0.77085	0.200995	-1.93929	0.018554	yes	1.39719	0.77859	-0.843591	0.0940015	no
RGD:3352	PLK1	polo-like kinase 1 (Drosophila)	12.2891	23.2927	0.922501	0.00316174	yes	2.98601	2.63033	-0.182971	0.782937	no
RGD:3359	pmp22	peripheral myelin protein 22	500.202	239.003	-1.06548	0.00224569	yes	525.592	579.703	0.141372	0.779659	no
RGD:3396	PRKCB	protein kinase C, beta	19.0382	10.137	-0.909275	0.00224569	yes	24.5341	18.3957	-0.415417	0.0532476	no
RGD:3410	PRNP	prion protein	349.034	227.851	-0.615279	0.0419175	yes	444.864	413.258	-0.106323	0.839477	no
RGD:3419	KLK6	kallikrein related-peptidase 6	278.32	174.209	-0.675927	0.0209451	yes	353.47	343.352	-0.041897	0.95102	no
RGD:3437	Ptgfrn	prostaglandin F2 receptor negative regulator	28.2941	43.411	0.61756	0.02147	yes	15.0659	17.3263	0.201677	0.492796	no
RGD:3444	PTN	pleiotrophin	634.228	380.566	-0.736854	0.0179812	yes	615.452	757.618	0.299824	0.371307	no
RGD:3453	ptprf	protein tyrosine phosphatase, receptor type, F	37.0562	22.84	-0.698152	0.00481154	yes	47.0337	40.3547	-0.220958	0.458038	no
RGD:3460	pygb	phosphorylase, glycogen; brain	104.181	63.8862	-0.705509	0.00705644	yes	156.561	141.329	-0.147667	0.721583	no
RGD:3461	PYGM	phosphorylase, glycogen, muscle	41.2558	17.4998	-1.23726	0.000679243	yes	112.698	85.14	-0.404554	0.0707604	no
RGD:3554	REN	renin	13.5876	22.9458	0.755941	0.0319408	yes	4.60828	6.98934	0.600928	0.0679968	no
RGD:3556	RET	ret proto-oncogene	14.9626	4.38867	-1.76951	0.000679243	yes	27.1134	22.3412	-0.279294	0.278296	no
RGD:3615	S100B	S100 calcium binding protein B	2173.12	635.415	-1.77399	0.000679243	yes	4460.55	3159.23	-0.497651	0.261669	no
RGD:3631	SCN1B	sodium channel, voltage-gated, type I, beta	78.5994	34.5246	-1.18689	0.000679243	yes	93.5456	78.5258	-0.252503	0.377426	no
RGD:3646	CCL20	chemokine (C-C motif) ligand 20	0.498943	7.15834	3.84268	0.000679243	yes	0.585973	0.514941	-0.186427	1	no
RGD:3654	SELE	selectin, endothelial cell	0.501931	1.35536	1.43311	0.0223127	yes	0.160843	0.373456	1.21529	1	no
RGD:3656	SELP	selectin, platelet	0.621373	1.54589	1.31491	0.0302451	yes	0.161519	0.365115	1.17665	1	no
RGD:3658	SEMA4F	sema domain, immunoglobulin domain (Ig), transmembrane domain (TM) and short cytoplasmic domain, (semaphorin) 4F	5.32115	2.43439	-1.12818	0.00224569	yes	5.05825	3.67466	-0.461028	0.101935	no
RGD:3671	shbg	sex hormone binding globulin	2.80021	1.15268	-1.28054	0.0368886	yes	3.28643	2.54897	-0.36661	0.509355	no
RGD:3690	SLC16A1	solute carrier family 16, member 1 (monocarboxylic acid transporter 1)	67.4391	46.0724	-0.549683	0.0476306	yes	104.899	101.133	-0.0527486	0.930274	no
RGD:3697	Slc1a2	solute carrier family 1 (glial high affinity glutamate transporter), member 2	59.5432	18.4447	-1.69073	0.000679243	yes	91.0942	75.8013	-0.265138	0.339019	no
RGD:3710	SLC4A1	solute carrier family 4 (anion exchanger), member 1	0.913468	0.0891015	-3.35783	0.000679243	yes	0.380834	0.42527	0.159216	1	no
RGD:3712	SLC4A3	solute carrier family 4 (anion exchanger), member 3	16.767	7.27625	-1.20436	0.000679243	yes	24.3902	21.2581	-0.198289	0.511263	no
RGD:3729	Snca	synuclein, alpha (non A4 component of amyloid precursor)	52.1264	15.3972	-1.75934	0.000679243	yes	45.246	39.1499	-0.208783	0.528048	no
RGD:3757	srd5a1	steroid-5-alpha-reductase, alpha polypeptide 1 (3-oxo-5 alpha-steroid delta 4-dehydrogenase alpha 1)	24.0778	12.5756	-0.93708	0.000679243	yes	31.4243	30.4389	-0.0459642	0.938257	no
RGD:3779	STK10	serine/threonine kinase 10	42.1689	70.1018	0.733271	0.00667506	yes	25.9637	33.1222	0.351299	0.121485	no
RGD:3813	PVR	poliovirus receptor	12.956	25.0041	0.948547	0.00176105	yes	6.63672	7.56372	0.188625	0.691717	no
RGD:3821	CNTN2	contactin 2 (axonal)	22.5973	9.87796	-1.19386	0.000679243	yes	34.2946	33.7254	-0.0241449	0.971672	no
RGD:3849	TGFA	transforming growth factor alpha	28.1499	16.219	-0.795448	0.00271697	yes	35.8979	33.054	-0.119075	0.767071	no
RGD:3857	thrA	thyroid hormone receptor alpha	77.7117	41.7886	-0.895022	0.000679243	yes	102.459	76.0099	-0.430788	0.110733	no
RGD:3874	TMOD1	tropomodulin 1	28.5946	15.8228	-0.853736	0.018993	yes	30.9429	25.3578	-0.287181	0.454137	no
RGD:3907	clu	clusterin	1268.07	524.044	-1.27488	0.00359905	yes	4349.04	3007.42	-0.532172	0.294473	no
RGD:3923	tyro3	TYRO3 protein tyrosine kinase	35.9736	18.8572	-0.931825	0.00124042	yes	44.4135	40.533	-0.131904	0.730903	no
RGD:3932	UCP2	uncoupling protein 2 (mitochondrial, proton carrier)	360.618	540.793	0.584605	0.0432211	yes	214.784	250.18	0.220078	0.451599	no
RGD:3938	UGT8	UDP glycosyltransferase 8	181.654	76.3067	-1.25131	0.000679243	yes	151.081	132.159	-0.193043	0.59466	no
RGD:3949	vamp2	vesicle-associated membrane protein 2	104.894	57.0093	-0.879661	0.00224569	yes	138.325	118.262	-0.226076	0.436338	no
RGD:3952	Vcam1	vascular cell adhesion molecule 1	30.161	13.8575	-1.12201	0.000679243	yes	44.4772	40.4433	-0.137168	0.705788	no
RGD:61799	Kcnq4	potassium voltage-gated channel, subfamily Q, member 4	1.28048	0.433184	-1.56363	0.0182632	yes	2.43352	1.88486	-0.368588	0.472368	no
RGD:61807	FOXM1	forkhead box M1	7.68981	13.4034	0.801579	0.00816669	yes	3.22988	3.95414	0.291886	0.44526	no
RGD:61809	GFRA2	GDNF family receptor alpha 2	15.0018	8.83677	-0.763543	0.0157049	yes	13.5906	14.4991	0.0933533	0.842376	no
RGD:61812	PXMP2	peroxisomal membrane protein 2	17.9021	9.01199	-0.990215	0.023142	yes	31.5747	23.7426	-0.411288	0.133187	no
RGD:61822	kcnj10	potassium inwardly-rectifying channel, subfamily J, member 10	58.0875	33.5843	-0.790442	0.00316174	yes	62.8583	57.4321	-0.130245	0.735988	no
RGD:61834	FDFT1	farnesyl diphosphate farnesyl transferase 1	21.7826	14.3375	-0.603381	0.0419175	yes	20.5944	24.6909	0.261724	0.319914	no
RGD:61837	CD200R1	CD200 receptor 1	10.7144	21.5056	1.00516	0.00923501	yes	6.18237	7.54621	0.287594	0.584308	no
RGD:61856	Gabra2	gamma-aminobutyric acid (GABA-A) receptor, subunit alpha 2	13.1379	5.14927	-1.3513	0.000679243	yes	23.3393	20.1452	-0.212324	0.508966	no
RGD:61870	RAMP1	receptor (G protein-coupled) activity modifying protein 1	40.4897	21.8772	-0.888126	0.0112819	yes	57.778	56.8612	-0.0230756	0.973675	no
RGD:61897	PTAFR	platelet-activating factor receptor	37.1589	56.0857	0.593927	0.0265693	yes	21.6942	23.8112	0.134332	0.719677	no
RGD:61902	GABRR2	gamma-aminobutyric acid (GABA) receptor, rho 2	1.4064	3.10936	1.14461	0.0403379	yes	1.12728	1.45955	0.372687	0.570934	no
RGD:61932	FAH	fumarylacetoacetate hydrolase	67.5335	44.3735	-0.605907	0.0331958	yes	96.7961	87.4607	-0.146314	0.683819	no
RGD:61946	pou3f2	POU class 3 homeobox 2	6.88774	3.35809	-1.03639	0.023142	yes	8.85387	8.296	-0.0938923	0.873758	no
RGD:61965	ptpn1	protein tyrosine phosphatase, non-receptor type 1	35.8055	55.2265	0.625177	0.0265693	yes	24.0314	30.2852	0.333693	0.184779	no
RGD:61967	MCM6	minichromosome maintenance complex component 6	20.5348	35.4772	0.788817	0.00124042	yes	8.02664	9.81271	0.289857	0.33895	no
RGD:619713	Cnr2	cannabinoid receptor 2 (macrophage)	8.76655	14.0877	0.684355	0.0265693	yes	7.23605	8.52845	0.237081	0.473776	no
RGD:619743	lcp2	lymphocyte cytosolic protein 2	38.3853	65.7317	0.776034	0.00124042	yes	24.6802	24.902	0.0129045	0.986391	no
RGD:619751	GNA15	guanine nucleotide binding protein, alpha 15	54.4308	80.2248	0.559626	0.0371674	yes	37.2856	36.3411	-0.0370172	0.952074	no
RGD:619754	Smpd3	sphingomyelin phosphodiesterase 3, neutral	7.22001	3.87552	-0.897612	0.00633476	yes	9.98194	7.74893	-0.365324	0.12729	no
RGD:619769	FMOD	fibromodulin	37.7287	18.9982	-0.989801	0.000679243	yes	80.728	66.8686	-0.271741	0.318779	no
RGD:61977	ckmt2	creatine kinase, mitochondrial 2, sarcomeric	0.61323	0	NegativeInfinity	0.000679243	yes	0.12666	0	NegativeInfinity	1	no
RGD:619773	EPN2	epsin 2	42.3616	27.1762	-0.640411	0.0147508	yes	51.9411	47.4266	-0.13118	0.728476	no
RGD:619789	CLASP2	cytoplasmic linker associated protein 2	65.3545	39.5449	-0.724797	0.00956664	yes	82.4098	67.2911	-0.2924	0.301392	no
RGD:619791	BUB1B	budding uninhibited by benzimidazoles 1 homolog, beta (S. cerevisiae)	6.07216	11.1655	0.878765	0.00520391	yes	1.05014	1.09239	0.0569046	0.960523	no
RGD:619835	Pdia4	protein disulfide isomerase family A, member 4	111.415	165.622	0.571953	0.0360061	yes	100.069	120.17	0.264082	0.34682	no
RGD:619846	CRISP1	cysteine-rich secretory protein 1	0.680371	0.118846	-2.51723	0.0339243	yes	0.162957	0	NegativeInfinity	1	no
RGD:619848	Gpr37	G protein-coupled receptor 37	52.6695	15.3619	-1.77761	0.000679243	yes	70.4887	53.382	-0.401039	0.0671225	no
RGD:619869	CXCL1	chemokine (C-X-C motif) ligand 1 (melanoma growth stimulating activity, alpha)	2.82411	9.5094	1.75156	0.00176105	yes	3.73092	4.29061	0.201652	0.804759	no
RGD:61987	PHGDH	similar to 3-phosphoglycerate dehydrogenase; phosphoglycerate dehydrogenase	76.6072	43.449	-0.818157	0.00271697	yes	152.333	144.693	-0.0742313	0.885508	no
RGD:619902	SLC7A7	solute carrier family 7 (cationic amino acid transporter, y+ system), member 7	29.0549	50.2686	0.790876	0.00271697	yes	12.3729	14.0246	0.180782	0.639359	no
RGD:619904	SLC7A8	solute carrier family 7 (cationic amino acid transporter, y+ system), member 8	17.5765	29.5255	0.74831	0.00271697	yes	13.4785	14.36	0.0913909	0.83762	no
RGD:619955	fut9	fucosyltransferase 9 (alpha (1,3) fucosyltransferase)	1.137	0.160673	-2.82303	0.000679243	yes	1.52518	0.794816	-0.940285	0.0529779	no
RGD:619960	Prx	periaxin	60.104	19.6713	-1.61137	0.000679243	yes	63.0941	77.0237	0.287796	0.359564	no
RGD:619967	STXBP2	syntaxin binding protein 2	31.9657	48.3283	0.596342	0.0289315	yes	20.5357	23.6658	0.204668	0.517375	no
RGD:620014	MPP2	membrane protein, palmitoylated 2 (MAGUK p55 subfamily member 2)	14.8338	6.60186	-1.16794	0.00124042	yes	20.3877	16.7996	-0.279275	0.328454	no
RGD:62005	TMEFF1	transmembrane protein with EGF-like and two follistatin-like domains 1	19.8347	12.3432	-0.684318	0.0321667	yes	25.9643	20.1289	-0.367261	0.113765	no
RGD:620137	Cx3cr1	chemokine (C-X3-C motif) receptor 1	87.7628	133.753	0.607889	0.0192305	yes	69.4414	58.8	-0.23998	0.385781	no
RGD:620144	NTRK1	neurotrophic tyrosine kinase, receptor, type 1	0.713037	0.0764772	-3.22087	0.00439827	yes	0.821306	0.39406	-1.0595	0.0537457	no
RGD:620155	Nnat	neuronatin	189.349	86.3152	-1.13336	0.000679243	yes	678.513	505.439	-0.424841	0.218826	no
RGD:620156	ank2	ankyrin 2, neuronal	34.7512	16.5637	-1.06903	0.000679243	yes	53.6779	49.419	-0.119262	0.805269	no
RGD:620157	ANK3	ankyrin 3, epithelial	18.2197	8.11228	-1.16732	0.000679243	yes	13.3437	12.6011	-0.0826066	0.85928	no
RGD:620167	robo2	roundabout, axon guidance receptor, homolog 2 (Drosophila)	8.33549	4.77375	-0.804143	0.00359905	yes	11.0754	9.20848	-0.266319	0.296436	no
RGD:620176	LECT1	leukocyte cell derived chemotaxin 1	6.53504	0.805102	-3.02095	0.000679243	yes	6.16545	4.07907	-0.595964	0.0974461	no
RGD:620188	AP2S1	adaptor-related protein complex 2, sigma 1 subunit	194.346	282.411	0.539168	0.0468787	yes	144.974	140.407	-0.0461845	0.938362	no
RGD:620189	CSF2RB	colony stimulating factor 2 receptor, beta, low-affinity (granulocyte-macrophage)	20.1142	35.2604	0.809833	0.00271697	yes	12.2666	10.1736	-0.269902	0.354939	no
RGD:620209	CXCL10	chemokine (C-X-C motif) ligand 10	36.6171	12.9517	-1.49937	0.00402241	yes	35.478	22.0443	-0.68652	0.330436	no
RGD:620227	SLCO3A1	solute carrier organic anion transporter family, member 3a1	27.2965	14.0879	-0.954256	0.00124042	yes	40.0415	40.03	-0.000411504	0.998751	no
RGD:620228	SLCO4A1	solute carrier organic anion transporter family, member 4a1	3.11726	5.69406	0.869179	0.0357785	yes	2.1792	2.23806	0.0384499	0.969369	no
RGD:620239	KIF2C	kinesin family member 2C	5.77674	10.2895	0.832853	0.0153795	yes	1.12274	0.886835	-0.340282	0.594659	no
RGD:620250	ALDH1A2	aldehyde dehydrogenase 1 family, member A2	59.6634	90.4579	0.600401	0.0324252	yes	93.5351	102.271	0.128825	0.752454	no
RGD:620253	P2rx3	purinergic receptor P2X, ligand-gated ion channel, 3	1.01354	0.310317	-1.70759	0.00316174	yes	1.17264	0.839375	-0.482376	0.318779	no
RGD:620255	SLC6A12	solute carrier family 6 (neurotransmitter transporter, betaine/GABA), member 12	6.67015	11.3356	0.765069	0.0319408	yes	8.52349	11.7268	0.46029	0.0757223	no
RGD:620257	Akr1b7	aldo-keto reductase family 1, member B7	4.11935	1.50641	-1.45131	0.0125437	yes	4.3867	2.67702	-0.712508	0.0714711	no
RGD:620259	EIF4EBP1	eukaryotic translation initiation factor 4E binding protein 1	68.022	112.228	0.722359	0.00956664	yes	50.4146	65.5466	0.378678	0.114252	no
RGD:620260	S100a3	S100 calcium binding protein A3	27.4864	12.4218	-1.14584	0.00923501	yes	21.8085	14.2587	-0.613042	0.0501613	no
RGD:620269	P2ry6	pyrimidinergic receptor P2Y, G-protein coupled, 6	24.8989	39.7035	0.673185	0.010961	yes	15.2111	12.5026	-0.282898	0.321615	no
RGD:620276	sh3gl2	SH3-domain GRB2-like 2	32.7011	11.1463	-1.55277	0.000679243	yes	54.8105	42.496	-0.367126	0.110341	no
RGD:620294	ABCG1	ATP-binding cassette, sub-family G (WHITE), member 1	70.8798	110.634	0.642345	0.017184	yes	52.2789	62.6186	0.260362	0.344089	no
RGD:62030	Myh7	myosin, heavy chain 7, cardiac muscle, beta	0.614901	0.0843358	-2.86614	0.000679243	yes	0.374559	0.254777	-0.555961	1	no
RGD:620302	SLC22A23	solute carrier family 22, member 23	37.9849	24.7906	-0.615631	0.0179812	yes	25.975	25.1185	-0.0483735	0.936805	no
RGD:620308	SSTR3	somatostatin receptor 3	1.15322	0.407777	-1.49981	0.0112819	yes	0.94031	0.639296	-0.556653	0.242523	no
RGD:620320	OLFM1	olfactomedin 1	22.1028	13.7024	-0.689806	0.0233715	yes	25.252	21.1175	-0.257961	0.371556	no
RGD:620353	RGD1560640	similar to solute carrier family 25, member 5; solute carrier family 25 (mitochondrial carrier; adenine nucleotide translocator), member 5	154.787	226.26	0.547698	0.0470925	yes	124.252	143.617	0.208959	0.472075	no
RGD:620411	MB	myoglobin	4.4118	0.607006	-2.86158	0.000679243	yes	1.94644	1.76256	-0.14316	0.920764	no
RGD:62042	Syt11	synaptotagmin XI	148.528	72.1342	-1.04198	0.000679243	yes	151.478	122.89	-0.301743	0.253993	no
RGD:620458	Cx3cl1	chemokine (C-X3-C motif) ligand 1	43.3714	23.8923	-0.860198	0.000679243	yes	67.2015	59.3354	-0.1796	0.585796	no
RGD:620477	cdc20	cell division cycle 20 homolog (S. cerevisiae)	21.1897	36.9484	0.802148	0.00633476	yes	6.30587	5.35437	-0.235979	0.647405	no
RGD:620486	Erbb4	v-erb-a erythroblastic leukemia viral oncogene homolog 4 (avian)	2.4221	0.6852	-1.82166	0.000679243	yes	3.49501	2.77072	-0.335035	0.359136	no
RGD:620491	Sult1d1	sulfotransferase family 1D, member 1	3.98522	1.262	-1.65895	0.000679243	yes	10.2782	9.154	-0.16712	0.701596	no
RGD:620492	SLC36A2	solute carrier family 36 (proton/amino acid symporter), member 2	5.06816	1.28677	-1.97771	0.000679243	yes	4.77008	3.69377	-0.36892	0.341297	no
RGD:620500	Acacb	acetyl-Coenzyme A carboxylase beta	3.81845	1.45225	-1.3947	0.000679243	yes	11.3061	8.90678	-0.344131	0.143774	no
RGD:620528	AOX1	aldehyde oxidase 1	18.389	10.8034	-0.767358	0.00481154	yes	34.4115	36.2727	0.0759932	0.873225	no
RGD:620533	SLC6A1	solute carrier family 6 (neurotransmitter transporter, GABA), member 1	77.6421	41.6589	-0.898217	0.000679243	yes	146.473	124.416	-0.235457	0.471706	no
RGD:620536	Ppp1r14a	protein phosphatase 1, regulatory (inhibitor) subunit 14A	182.014	72.2797	-1.33239	0.000679243	yes	258.014	193.241	-0.417048	0.0531131	no
RGD:620541	INPP5J	inositol polyphosphate-5-phosphatase J	9.32304	3.23845	-1.5255	0.000679243	yes	14.4193	12.6745	-0.186078	0.586026	no
RGD:620563	lpar1	lysophosphatidic acid receptor 1	71.8417	37.1086	-0.95307	0.000679243	yes	85.2334	79.2988	-0.104121	0.804759	no
RGD:620566	S1PR5	sphingosine-1-phosphate receptor 5	46.895	20.3837	-1.20202	0.000679243	yes	59.54	51.957	-0.196542	0.513062	no
RGD:620573	CYBA	cytochrome b-245, alpha polypeptide	674.86	1079.87	0.678197	0.00956664	yes	475.19	626.833	0.399575	0.0669107	no
RGD:620580	GPM6B	glycoprotein m6b	357.034	209.618	-0.7683	0.00705644	yes	464.821	402.863	-0.206387	0.598541	no
RGD:620585	ELOVL6	ELOVL family member 6, elongation of long chain fatty acids (yeast)	10.5115	5.15023	-1.02926	0.00560095	yes	6.85669	6.2414	-0.135643	0.79054	no
RGD:620588	CD14	CD14 molecule	48.1245	108.078	1.16723	0.000679243	yes	36.7451	36.0047	-0.029369	0.96423	no
RGD:620599	IFIT1	interferon-induced protein with tetratricopeptide repeats 1	20.8348	0.151873	-7.09998	0.000679243	yes	19.9225	0.0324532	-9.26183	0.159664	no
RGD:620610	kmo	kynurenine 3-monooxygenase (kynurenine 3-hydroxylase)	4.562	2.14487	-1.08878	0.0409477	yes	1.73848	1.23567	-0.492539	0.402032	no
RGD:620621	MTHFS	5,10-methenyltetrahydrofolate synthetase (5-formyltetrahydrofolate cyclo-ligase)	209.322	369.185	0.818625	0.000679243	yes	152.778	195.287	0.354158	0.117551	no
RGD:620634	HR	hairless	15.6771	9.71959	-0.689691	0.00956664	yes	18.7317	19.7637	0.0773726	0.869571	no
RGD:620640	Cyp2d4v1	cytochrome P450, family 2, subfamily d, polypeptide 4	12.7358	5.62714	-1.17841	0.00124042	yes	25.5528	20.6711	-0.305869	0.254097	no
RGD:620660	PTPN6	protein tyrosine phosphatase, non-receptor type 6	71.3374	108.096	0.599579	0.0225991	yes	47.7833	50.0805	0.0677407	0.891021	no
RGD:620664	Hspa2	heat shock protein 2	98.6335	50.3478	-0.970147	0.000679243	yes	106.47	102.616	-0.0531879	0.93288	no
RGD:620677	LTC4S	leukotriene C4 synthase	24.2736	11.2473	-1.10981	0.0314854	yes	19.53	13.9426	-0.486186	0.237008	no
RGD:620689	Hcn2	hyperpolarization activated cyclic nucleotide-gated potassium channel 2	57.8277	21.4063	-1.43372	0.000679243	yes	56.6425	42.7936	-0.404489	0.0852965	no
RGD:620698	ZYX	zyxin	60.1017	87.8737	0.548026	0.0421433	yes	53.9573	56.0325	0.0544442	0.923969	no
RGD:620711	dhh	desert hedgehog homolog (Drosophila)	15.2584	8.01949	-0.928023	0.00599214	yes	8.16616	10.7259	0.393374	0.16972	no
RGD:62074	INHBA	inhibin beta-A	2.29674	7.82833	1.76912	0.000679243	yes	1.53196	2.43537	0.668756	0.141212	no
RGD:620775	SC5DL	sterol-C5-desaturase (ERG3 delta-5-desaturase homolog, S. cerevisiae)-like	31.2382	18.991	-0.717991	0.010961	yes	36.5439	37.6646	0.0435766	0.943712	no
RGD:620791	pvrl1	poliovirus receptor-related 1	8.57418	4.57543	-0.90609	0.0319408	yes	6.94814	5.19961	-0.418225	0.199301	no
RGD:620809	SLC12A2	solute carrier family 12 (sodium/potassium/chloride transporters), member 2	76.7617	50.0187	-0.617917	0.0324252	yes	89.9379	88.964	-0.0157086	0.98528	no
RGD:620825	fxyd3	FXYD domain-containing ion transport regulator 3	9.76404	3.65754	-1.4166	0.0341594	yes	15.5967	13.2695	-0.23312	0.724967	no
RGD:620830	FXYD7	FXYD domain-containing ion transport regulator 7	40.1003	22.7407	-0.818338	0.0449741	yes	43.1973	41.0165	-0.0747355	0.904025	no
RGD:620831	Epha5	EphA5	2.70606	0.960989	-1.4936	0.00124042	yes	3.83418	2.90712	-0.399326	0.125281	no
RGD:620896	CD99L2	CD99 molecule-like 2	15.093	6.28091	-1.26484	0.000679243	yes	25.155	20.7715	-0.276241	0.273176	no
RGD:620911	Nfasc	neurofascin	163.864	90.0515	-0.863675	0.0203765	yes	71.9247	61.6971	-0.221285	0.558529	no
RGD:620917	Pik3cb	phosphoinositide-3-kinase, catalytic, beta polypeptide	11.268	17.365	0.623954	0.0373897	yes	8.64616	9.67415	0.162075	0.681506	no
RGD:620935	cry2	cryptochrome 2 (photolyase-like)	20.2589	12.8765	-0.653814	0.0461459	yes	20.4274	23.2815	0.188683	0.578872	no
RGD:620948	ABAT	4-aminobutyrate aminotransferase	36.5413	11.1832	-1.70819	0.000679243	yes	70.6471	55.729	-0.342201	0.13266	no
RGD:620958	Ntm	neurotrimin	14.2792	6.19796	-1.20405	0.00224569	yes	17.1133	15.7061	-0.123796	0.774583	no
RGD:620982	Tspan2	tetraspanin 2	100.137	39.4359	-1.34439	0.000679243	yes	84.972	73.1331	-0.216463	0.513448	no
RGD:620988	RTN3	reticulon 3	114.068	69.86	-0.707361	0.045453	yes	136.132	96.5952	-0.494986	0.0593342	no
RGD:621017	LYN	v-yes-1 Yamaguchi sarcoma viral related oncogene homolog	59.9892	92.9057	0.631066	0.0187863	yes	34.1463	39.7684	0.219896	0.442967	no
RGD:621035	PDE9A	phosphodiesterase 9A	14.9387	7.21924	-1.04913	0.00359905	yes	21.3843	18.0778	-0.242333	0.414296	no
RGD:621059	CCNA2	cyclin A2	12.696	26.9758	1.08729	0.000679243	yes	2.07544	2.31013	0.154561	0.858088	no
RGD:621088	DNAH11	dynein, axonemal, heavy chain 11	3.70368	1.84355	-1.00648	0.00439827	yes	4.21509	4.21952	0.00151401	0.998751	no
RGD:621094	emp3	epithelial membrane protein 3	208.612	330.354	0.663188	0.0106573	yes	178.678	224.493	0.329315	0.158937	no
RGD:621106	KCNT1	potassium channel, subfamily T, member 1	8.20629	3.00693	-1.44844	0.000679243	yes	12.4073	9.35721	-0.40704	0.0881357	no
RGD:621115	Olah	oleoyl-ACP hydrolase	0.35052	1.41686	2.01512	0.00923501	yes	0.131357	0.420021	1.67696	1	no
RGD:621116	taf9b	TAF9B RNA polymerase II, TATA box binding protein (TBP)-associated factor	16.3349	9.9922	-0.709084	0.0249389	yes	24.9383	20.0247	-0.316582	0.199827	no
RGD:621119	NLGN3	neuroligin 3	21.8402	12.6615	-0.786536	0.00633476	yes	19.8092	17.0755	-0.214244	0.491274	no
RGD:621155	Nmur2	neuromedin U receptor 2	2.02974	0.208216	-3.28514	0.00176105	yes	3.76428	2.90729	-0.372701	0.490991	no
RGD:621170	ANXA2	annexin A2	342.686	643.472	0.90899	0.00124042	yes	269.113	305.679	0.183802	0.601498	no
RGD:621224	SLC28A3	solute carrier family 28 (sodium-coupled nucleoside transporter), member 3	0.787399	2.12713	1.43374	0.018993	yes	0.408341	0.307355	-0.409869	1	no
RGD:621230	PNMA1	paraneoplastic antigen MA1	1.11826	0.353944	-1.65966	0.0217732	yes	1.20673	1.01894	-0.244023	0.777197	no
RGD:621251	CD93	CD93 molecule	16.0158	34.4385	1.10453	0.000679243	yes	5.5048	7.51916	0.449881	0.0595862	no
RGD:621258	KIF11	kinesin family member 11	6.0211	10.5468	0.808706	0.00956664	yes	1.31085	1.71782	0.390085	0.337689	no
RGD:621263	PBLD	phenazine biosynthesis-like protein domain containing	5.35473	1.38218	-1.95387	0.000679243	yes	10.4139	8.9694	-0.215431	0.58512	no
RGD:621282	BIRC3	baculoviral IAP repeat-containing 3	3.55599	6.54308	0.879718	0.045453	yes	4.06798	5.98161	0.556221	0.057325	no
RGD:621287	GSTM3	glutathione S-transferase mu 3; glutathione S-transferase mu 4; glutathione S-transferase, mu 7	49.9966	11.8331	-2.07899	0.000679243	yes	119.038	104.366	-0.189773	0.543264	no
RGD:621308	Phlpp	PH domain and leucine rich repeat protein phosphatase	28.1818	16.1838	-0.800213	0.00124042	yes	38.5755	34.2789	-0.170361	0.624964	no
RGD:621319	Fgr	Gardner-Rasheed feline sarcoma viral (v-fgr) oncogene homolog	16.6154	30.9573	0.897758	0.00176105	yes	12.3816	12.5495	0.019422	0.979354	no
RGD:621350	Fnbp1	formin binding protein 1	78.2006	49.9253	-0.647407	0.0162883	yes	106.688	101.31	-0.0746252	0.875278	no
RGD:621381	gpD1	glycerol-3-phosphate dehydrogenase 1 (soluble)	87.4934	48.1695	-0.861054	0.0243908	yes	149.283	149.69	0.00392357	0.997559	no
RGD:621383	KCNE2	potassium voltage-gated channel, Isk-related subfamily, gene 2	2.89297	0.970179	-1.57623	0.00560095	yes	3.86458	3.64363	-0.0849348	0.927186	no
RGD:621403	HEY1	hairy/enhancer-of-split related with YRPW motif 1	21.2577	11.4373	-0.894238	0.0360061	yes	31.4784	24.8603	-0.340518	0.240275	no
RGD:621410	SLC5A11	solute carrier family 5 (sodium/glucose cotransporter), member 11	9.45485	3.69703	-1.35469	0.000679243	yes	9.36106	7.35081	-0.348769	0.285106	no
RGD:621411	KLC1	kinesin light chain 1	170.261	109.814	-0.632683	0.0276235	yes	187.321	137.515	-0.445922	0.0531131	no
RGD:621422	ALDH5A1	aldehyde dehydrogenase 5 family, member A1	11.7366	5.61288	-1.0642	0.00599214	yes	15.8837	11.7216	-0.438379	0.0722537	no
RGD:621425	ptch1	patched homolog 1 (Drosophila)	21.9155	14.5652	-0.589429	0.0353206	yes	17.9312	19.2737	0.104165	0.802867	no
RGD:621431	Lifr	leukemia inhibitory factor receptor alpha	7.1056	3.18444	-1.15791	0.00224569	yes	8.31131	9.01555	0.11734	0.788794	no
RGD:621466	il2rg	interleukin 2 receptor, gamma	13.0234	24.5925	0.917117	0.00741465	yes	6.90128	9.50512	0.46184	0.131951	no
RGD:621475	IL11	interleukin 11	0.895752	3.59934	2.00656	0.00271697	yes	0.288012	0.298763	0.0528766	1	no
RGD:621478	PLLP	plasma membrane proteolipid (plasmolipin)	231.288	125.128	-0.886288	0.000679243	yes	226.703	203.264	-0.157451	0.674835	no
RGD:621495	F13A1	coagulation factor XIII, A1 polypeptide	17.8979	51.3318	1.52006	0.000679243	yes	15.4183	18.9788	0.299746	0.269624	no
RGD:621548	Zfp238	zinc finger protein 238	26.6217	41.8709	0.653345	0.0257948	yes	26.0819	30.0793	0.205721	0.518801	no
RGD:621554	hspb6	heat shock protein, alpha-crystallin-related, B6	23.4743	13.509	-0.797158	0.0209451	yes	30.259	25.8165	-0.229073	0.481419	no
RGD:621556	Aldh6a1	aldehyde dehydrogenase 6 family, member A1	44.1401	24.3787	-0.85647	0.00124042	yes	84.819	70.8275	-0.260076	0.367387	no
RGD:621561	Myo16	myosin XVI	1.93389	0.97327	-0.990597	0.0228843	yes	2.49947	1.81046	-0.465269	0.11168	no
RGD:621611	JDP2	Jun dimerization protein 2	20.2175	36.7751	0.863124	0.0116137	yes	16.1468	19.2897	0.256587	0.532005	no
RGD:621614	PLEKHB1	pleckstrin homology domain containing, family B (evectins) member 1	387.926	124.082	-1.64448	0.000679243	yes	661.608	520.266	-0.346727	0.273176	no
RGD:621615	Hip1r	huntingtin interacting protein 1 related	25.7948	13.5885	-0.924699	0.000679243	yes	26.9707	21.5308	-0.324996	0.170766	no
RGD:621643	stk39	serine/threonine kinase 39, STE20/SPS1 homolog (yeast)	24.4878	12.7739	-0.938868	0.000679243	yes	32.9452	28.7064	-0.198699	0.507921	no
RGD:621645	APLNR	apelin receptor	29.6848	16.805	-0.820836	0.00402241	yes	62.4663	50.8644	-0.29642	0.24512	no
RGD:621659	SEC22A	SEC22 vesicle trafficking protein homolog A (S. cerevisiae)	20.1429	10.3633	-0.958791	0.017184	yes	19.5992	16.4946	-0.248806	0.505225	no
RGD:621678	Fads1	fatty acid desaturase 1	41.8718	28.5035	-0.55484	0.0392926	yes	71.0185	54.567	-0.380164	0.0983619	no
RGD:621692	TMEM14C	transmembrane protein 14C	55.3428	91.0321	0.717979	0.00816669	yes	38.1789	47.9082	0.327499	0.188842	no
[truncated: 12,912 more rows]
